# Supplementary material for: RNA-Seq and Microarrays Analyses Reveal Global Differential Transcriptomes of Mesorhizobium huakuii 7653R between Bacteroids and Free-Living Cells
Source: PLoS One. 2014 Apr 2;9(4):e93626. doi: 10.1371/journal.pone.0093626 (PMC3973600; doi:10.1371/journal.pone.0093626)
Supplement: Table S1 — The PPI network of M. huakuii 7653R inferred from the two published PPI reference networks of M. huakuii bv loti MAFF303099 and E. coli. (XLSX) [file pone.0093626.s005.xlsx]

## Sheet: Sheet1
Table S1. The PPI network of M. huakuii 7653R inferred from the two published PPI reference networks of M. huakuii bv loti MAFF303099 and E. coli
Gene ID	Gene Name	Function	Type	Gene ID	Gene Name	Function
MCHK_6232	pntB	NAD(P) transhydrogenase subunit beta	pp	MCHK_6230	pntAA	NAD(P) transhydrogenase subunit alpha part 1
MCHK_8196	xylB	aryl-alcohol dehydrogenase	pp	MCHK_8196	xylB	aryl-alcohol dehydrogenase
MCHK_8196	xylB	aryl-alcohol dehydrogenase	pp	MCHK_0561	xylB	aryl-alcohol dehydrogenase
MCHK_0561	xylB	aryl-alcohol dehydrogenase	pp	MCHK_0561	xylB	aryl-alcohol dehydrogenase
MCHK_3206	metF	5,10-methylenetetrahydrofolate reductase	pp	MCHK_1528	groL	chaperonin GroL
MCHK_3206	metF	5,10-methylenetetrahydrofolate reductase	pp	MCHK_2607	groL	chaperonin GroL
MCHK_3206	metF	5,10-methylenetetrahydrofolate reductase	pp	MCHK_3733	groL	chaperonin GroL
MCHK_3074	ilvI	thiamine pyrophosphate enzyme, N-terminal TPP binding domain protein	pp	MCHK_1528	groL	chaperonin GroL
MCHK_3074	ilvI	thiamine pyrophosphate enzyme, N-terminal TPP binding domain protein	pp	MCHK_2607	groL	chaperonin GroL
MCHK_3074	ilvI	thiamine pyrophosphate enzyme, N-terminal TPP binding domain protein	pp	MCHK_3733	groL	chaperonin GroL
MCHK_1235	leuA2	HMGL-like family protein	pp	MCHK_1528	groL	chaperonin GroL
MCHK_1235	leuA2	HMGL-like family protein	pp	MCHK_2607	groL	chaperonin GroL
MCHK_1235	leuA2	HMGL-like family protein	pp	MCHK_3733	groL	chaperonin GroL
MCHK_1528	groL	chaperonin GroL	pp	MCHK_0100	dadA2	FAD dependent oxidoreductase family protein
MCHK_1528	groL	chaperonin GroL	pp	MCHK_5301	dadA1	FAD dependent oxidoreductase family protein
MCHK_2607	groL	chaperonin GroL	pp	MCHK_0100	dadA2	FAD dependent oxidoreductase family protein
MCHK_2607	groL	chaperonin GroL	pp	MCHK_5301	dadA1	FAD dependent oxidoreductase family protein
MCHK_3733	groL	chaperonin GroL	pp	MCHK_0100	dadA2	FAD dependent oxidoreductase family protein
MCHK_3733	groL	chaperonin GroL	pp	MCHK_5301	dadA1	FAD dependent oxidoreductase family protein
MCHK_1687	sthA	pyridine nucleotide-disulphide oxidoreductase family protein	pp	MCHK_1528	groL	chaperonin GroL
MCHK_1687	sthA	pyridine nucleotide-disulphide oxidoreductase family protein	pp	MCHK_2607	groL	chaperonin GroL
MCHK_1687	sthA	pyridine nucleotide-disulphide oxidoreductase family protein	pp	MCHK_3733	groL	chaperonin GroL
MCHK_2169	lpdA	dihydrolipoyl dehydrogenase	pp	MCHK_1528	groL	chaperonin GroL
MCHK_2169	lpdA	dihydrolipoyl dehydrogenase	pp	MCHK_2607	groL	chaperonin GroL
MCHK_2169	lpdA	dihydrolipoyl dehydrogenase	pp	MCHK_3733	groL	chaperonin GroL
MCHK_2241	gor	glutathione-disulfide reductase	pp	MCHK_1528	groL	chaperonin GroL
MCHK_2241	gor	glutathione-disulfide reductase	pp	MCHK_2607	groL	chaperonin GroL
MCHK_2241	gor	glutathione-disulfide reductase	pp	MCHK_3733	groL	chaperonin GroL
MCHK_5509	lpdA	dihydrolipoyl dehydrogenase	pp	MCHK_1528	groL	chaperonin GroL
MCHK_5509	lpdA	dihydrolipoyl dehydrogenase	pp	MCHK_2607	groL	chaperonin GroL
MCHK_5509	lpdA	dihydrolipoyl dehydrogenase	pp	MCHK_3733	groL	chaperonin GroL
MCHK_5640	lpdA	dihydrolipoyl dehydrogenase	pp	MCHK_1528	groL	chaperonin GroL
MCHK_5640	lpdA	dihydrolipoyl dehydrogenase	pp	MCHK_2607	groL	chaperonin GroL
MCHK_5640	lpdA	dihydrolipoyl dehydrogenase	pp	MCHK_3733	groL	chaperonin GroL
MCHK_6291	merA-1	FAD dependent oxidoreductase family protein	pp	MCHK_1528	groL	chaperonin GroL
MCHK_6291	merA-1	FAD dependent oxidoreductase family protein	pp	MCHK_2607	groL	chaperonin GroL
MCHK_6291	merA-1	FAD dependent oxidoreductase family protein	pp	MCHK_3733	groL	chaperonin GroL
MCHK_1528	groL	chaperonin GroL	pp	MCHK_0622	gutB	alcohol dehydrogenase GroES-like domain protein
MCHK_1528	groL	chaperonin GroL	pp	MCHK_1611	tdh	L-threonine 3-dehydrogenase
MCHK_1528	groL	chaperonin GroL	pp	MCHK_5976	XYL2	D-xylulose reductase
MCHK_1528	groL	chaperonin GroL	pp	MCHK_6219	mhl6219	alcohol dehydrogenase GroES-like domain protein
MCHK_2607	groL	chaperonin GroL	pp	MCHK_0622	gutB	alcohol dehydrogenase GroES-like domain protein
MCHK_2607	groL	chaperonin GroL	pp	MCHK_1611	tdh	L-threonine 3-dehydrogenase
MCHK_2607	groL	chaperonin GroL	pp	MCHK_5976	XYL2	D-xylulose reductase
MCHK_2607	groL	chaperonin GroL	pp	MCHK_6219	mhl6219	alcohol dehydrogenase GroES-like domain protein
MCHK_3733	groL	chaperonin GroL	pp	MCHK_0622	gutB	alcohol dehydrogenase GroES-like domain protein
MCHK_3733	groL	chaperonin GroL	pp	MCHK_1611	tdh	L-threonine 3-dehydrogenase
MCHK_3733	groL	chaperonin GroL	pp	MCHK_5976	XYL2	D-xylulose reductase
MCHK_3733	groL	chaperonin GroL	pp	MCHK_6219	mhl6219	alcohol dehydrogenase GroES-like domain protein
MCHK_1528	groL	chaperonin GroL	pp	MCHK_2378	pyrB	aspartate carbamoyltransferase
MCHK_2607	groL	chaperonin GroL	pp	MCHK_2378	pyrB	aspartate carbamoyltransferase
MCHK_3733	groL	chaperonin GroL	pp	MCHK_2378	pyrB	aspartate carbamoyltransferase
MCHK_7220	bioF	aminotransferase class I and II family protein	pp	MCHK_1528	groL	chaperonin GroL
MCHK_7220	bioF	aminotransferase class I and II family protein	pp	MCHK_2607	groL	chaperonin GroL
MCHK_7220	bioF	aminotransferase class I and II family protein	pp	MCHK_3733	groL	chaperonin GroL
MCHK_2349	rpsB	ribosomal protein S2	pp	MCHK_1528	groL	chaperonin GroL
MCHK_2349	rpsB	ribosomal protein S2	pp	MCHK_2607	groL	chaperonin GroL
MCHK_2349	rpsB	ribosomal protein S2	pp	MCHK_3733	groL	chaperonin GroL
MCHK_1528	groL	chaperonin GroL	pp	MCHK_6120	pheS	phenylalanyl-tRNA synthetase, alpha subunit
MCHK_2607	groL	chaperonin GroL	pp	MCHK_6120	pheS	phenylalanyl-tRNA synthetase, alpha subunit
MCHK_3733	groL	chaperonin GroL	pp	MCHK_6120	pheS	phenylalanyl-tRNA synthetase, alpha subunit
MCHK_6118	pheT	phenylalanyl-tRNA synthetase, beta subunit	pp	MCHK_1528	groL	chaperonin GroL
MCHK_6118	pheT	phenylalanyl-tRNA synthetase, beta subunit	pp	MCHK_2607	groL	chaperonin GroL
MCHK_6118	pheT	phenylalanyl-tRNA synthetase, beta subunit	pp	MCHK_3733	groL	chaperonin GroL
MCHK_1528	groL	chaperonin GroL	pp	MCHK_0931	glyS	glycyl-tRNA synthetase, beta subunit
MCHK_2607	groL	chaperonin GroL	pp	MCHK_0931	glyS	glycyl-tRNA synthetase, beta subunit
MCHK_3733	groL	chaperonin GroL	pp	MCHK_0931	glyS	glycyl-tRNA synthetase, beta subunit
MCHK_4716	grpE	grpE family protein	pp	MCHK_1528	groL	chaperonin GroL
MCHK_4716	grpE	grpE family protein	pp	MCHK_2607	groL	chaperonin GroL
MCHK_4716	grpE	grpE family protein	pp	MCHK_3733	groL	chaperonin GroL
MCHK_0735	mhr0735	periplasmic binding s and sugar binding domain of the LacI family protein	pp	MCHK_0735	mhr0735	periplasmic binding s and sugar binding domain of the LacI family protein
MCHK_0735	mhr0735	periplasmic binding s and sugar binding domain of the LacI family protein	pp	MCHK_1690	mhl1690	periplasmic binding s and sugar binding domain of the LacI family protein
MCHK_0735	mhr0735	periplasmic binding s and sugar binding domain of the LacI family protein	pp	MCHK_3145	thuR	periplasmic binding s and sugar binding domain of the LacI family protein
MCHK_0735	mhr0735	periplasmic binding s and sugar binding domain of the LacI family protein	pp	MCHK_3741	mhr3741	periplasmic binding s and sugar binding domain of the LacI family protein
MCHK_0735	mhr0735	periplasmic binding s and sugar binding domain of the LacI family protein	pp	MCHK_6170	aglR	periplasmic binding s and sugar binding domain of the LacI family protein
MCHK_0735	mhr0735	periplasmic binding s and sugar binding domain of the LacI family protein	pp	MCHK_6212	mhr6212	periplasmic binding s and sugar binding domain of the LacI family protein
MCHK_1690	mhl1690	periplasmic binding s and sugar binding domain of the LacI family protein	pp	MCHK_1690	mhl1690	periplasmic binding s and sugar binding domain of the LacI family protein
MCHK_1690	mhl1690	periplasmic binding s and sugar binding domain of the LacI family protein	pp	MCHK_3145	thuR	periplasmic binding s and sugar binding domain of the LacI family protein
MCHK_1690	mhl1690	periplasmic binding s and sugar binding domain of the LacI family protein	pp	MCHK_3741	mhr3741	periplasmic binding s and sugar binding domain of the LacI family protein
MCHK_1690	mhl1690	periplasmic binding s and sugar binding domain of the LacI family protein	pp	MCHK_6170	aglR	periplasmic binding s and sugar binding domain of the LacI family protein
MCHK_1690	mhl1690	periplasmic binding s and sugar binding domain of the LacI family protein	pp	MCHK_6212	mhr6212	periplasmic binding s and sugar binding domain of the LacI family protein
MCHK_3145	thuR	periplasmic binding s and sugar binding domain of the LacI family protein	pp	MCHK_3145	thuR	periplasmic binding s and sugar binding domain of the LacI family protein
MCHK_3145	thuR	periplasmic binding s and sugar binding domain of the LacI family protein	pp	MCHK_3741	mhr3741	periplasmic binding s and sugar binding domain of the LacI family protein
MCHK_3145	thuR	periplasmic binding s and sugar binding domain of the LacI family protein	pp	MCHK_6170	aglR	periplasmic binding s and sugar binding domain of the LacI family protein
MCHK_3145	thuR	periplasmic binding s and sugar binding domain of the LacI family protein	pp	MCHK_6212	mhr6212	periplasmic binding s and sugar binding domain of the LacI family protein
MCHK_3741	mhr3741	periplasmic binding s and sugar binding domain of the LacI family protein	pp	MCHK_3741	mhr3741	periplasmic binding s and sugar binding domain of the LacI family protein
MCHK_3741	mhr3741	periplasmic binding s and sugar binding domain of the LacI family protein	pp	MCHK_6170	aglR	periplasmic binding s and sugar binding domain of the LacI family protein
MCHK_3741	mhr3741	periplasmic binding s and sugar binding domain of the LacI family protein	pp	MCHK_6212	mhr6212	periplasmic binding s and sugar binding domain of the LacI family protein
MCHK_6170	aglR	periplasmic binding s and sugar binding domain of the LacI family protein	pp	MCHK_6170	aglR	periplasmic binding s and sugar binding domain of the LacI family protein
MCHK_6170	aglR	periplasmic binding s and sugar binding domain of the LacI family protein	pp	MCHK_6212	mhr6212	periplasmic binding s and sugar binding domain of the LacI family protein
MCHK_6212	mhr6212	periplasmic binding s and sugar binding domain of the LacI family protein	pp	MCHK_6212	mhr6212	periplasmic binding s and sugar binding domain of the LacI family protein
MCHK_4873	secA	preprotein translocase, SecA subunit	pp	MCHK_4873	secA	preprotein translocase, SecA subunit
MCHK_2103	secY	preprotein translocase, SecY subunit	pp	MCHK_4873	secA	preprotein translocase, SecA subunit
MCHK_7244	hisJ	bacterial extracellular solute-binding s, 3 family protein	pp	MCHK_7243	occQa	amino ABC transporter, permease , 3-TM region, His/Glu/Gln/Arg/opine family domain protein
MCHK_7244	hisJ	bacterial extracellular solute-binding s, 3 family protein	pp	MCHK_2263	nocQ	amino ABC transporter, permease , 3-TM region, His/Glu/Gln/Arg/opine family domain protein
MCHK_7244	hisJ	bacterial extracellular solute-binding s, 3 family protein	pp	MCHK_6249	hisQ	amino ABC transporter, permease , 3-TM region, His/Glu/Gln/Arg/opine family domain protein
MCHK_0065	hisJ	bacterial extracellular solute-binding s, 3 family protein	pp	MCHK_7243	occQa	amino ABC transporter, permease , 3-TM region, His/Glu/Gln/Arg/opine family domain protein
MCHK_0065	hisJ	bacterial extracellular solute-binding s, 3 family protein	pp	MCHK_2263	nocQ	amino ABC transporter, permease , 3-TM region, His/Glu/Gln/Arg/opine family domain protein
MCHK_0065	hisJ	bacterial extracellular solute-binding s, 3 family protein	pp	MCHK_6249	hisQ	amino ABC transporter, permease , 3-TM region, His/Glu/Gln/Arg/opine family domain protein
MCHK_2262	hisJ	bacterial extracellular solute-binding s, 3 family protein	pp	MCHK_7243	occQa	amino ABC transporter, permease , 3-TM region, His/Glu/Gln/Arg/opine family domain protein
MCHK_2262	hisJ	bacterial extracellular solute-binding s, 3 family protein	pp	MCHK_2263	nocQ	amino ABC transporter, permease , 3-TM region, His/Glu/Gln/Arg/opine family domain protein
MCHK_2262	hisJ	bacterial extracellular solute-binding s, 3 family protein	pp	MCHK_6249	hisQ	amino ABC transporter, permease , 3-TM region, His/Glu/Gln/Arg/opine family domain protein
MCHK_2804	hmuU	fecCD transport family protein	pp	MCHK_2804	hmuU	fecCD transport family protein
MCHK_0508	oxyR	bacterial regulatory helix-turn-helix , lysR family protein	pp	MCHK_0508	oxyR	bacterial regulatory helix-turn-helix , lysR family protein
MCHK_0508	oxyR	bacterial regulatory helix-turn-helix , lysR family protein	pp	MCHK_6428	lysR	bacterial regulatory helix-turn-helix , lysR family protein
MCHK_6428	lysR	bacterial regulatory helix-turn-helix , lysR family protein	pp	MCHK_6428	lysR	bacterial regulatory helix-turn-helix , lysR family protein
MCHK_0330	accC	acetyl-CoA carboxylase, biotin carboxylase	pp	MCHK_0330	accC	acetyl-CoA carboxylase, biotin carboxylase
MCHK_0330	accC	acetyl-CoA carboxylase, biotin carboxylase	pp	MCHK_1172	mccA	carbamoyl-phosphate synthase L chain, N-terminal domain protein
MCHK_0330	accC	acetyl-CoA carboxylase, biotin carboxylase	pp	MCHK_1991	accC	acetyl-CoA carboxylase, biotin carboxylase
MCHK_0330	accC	acetyl-CoA carboxylase, biotin carboxylase	pp	MCHK_2546	pccA	propionyl-CoA carboxylase, alpha subunit
MCHK_1172	mccA	carbamoyl-phosphate synthase L chain, N-terminal domain protein	pp	MCHK_1172	mccA	carbamoyl-phosphate synthase L chain, N-terminal domain protein
MCHK_1172	mccA	carbamoyl-phosphate synthase L chain, N-terminal domain protein	pp	MCHK_1991	accC	acetyl-CoA carboxylase, biotin carboxylase
MCHK_1172	mccA	carbamoyl-phosphate synthase L chain, N-terminal domain protein	pp	MCHK_2546	pccA	propionyl-CoA carboxylase, alpha subunit
MCHK_1991	accC	acetyl-CoA carboxylase, biotin carboxylase	pp	MCHK_1991	accC	acetyl-CoA carboxylase, biotin carboxylase
MCHK_1991	accC	acetyl-CoA carboxylase, biotin carboxylase	pp	MCHK_2546	pccA	propionyl-CoA carboxylase, alpha subunit
MCHK_2546	pccA	propionyl-CoA carboxylase, alpha subunit	pp	MCHK_2546	pccA	propionyl-CoA carboxylase, alpha subunit
MCHK_4130	carB	carbamoyl-phosphate synthase, large subunit	pp	MCHK_4130	carB	carbamoyl-phosphate synthase, large subunit
MCHK_1040	cysD	sulfate adenylyltransferase, small subunit	pp	MCHK_1041	cysC	adenylylsulfate kinase
MCHK_6370	mutS	DNA mismatch repair protein MutS	pp	MCHK_6370	mutS	DNA mismatch repair protein MutS
MCHK_1596	mutL	DNA mismatch repair MutL family protein	pp	MCHK_1596	mutL	DNA mismatch repair MutL family protein
MCHK_1596	mutL	DNA mismatch repair MutL family protein	pp	MCHK_6370	mutS	DNA mismatch repair protein MutS
MCHK_6370	mutS	DNA mismatch repair protein MutS	pp	MCHK_1359	uvrD	uvrD/REP helicase family protein
MCHK_6370	mutS	DNA mismatch repair protein MutS	pp	MCHK_3138	uvrD1	uvrD/REP helicase family protein
MCHK_1596	mutL	DNA mismatch repair MutL family protein	pp	MCHK_1359	uvrD	uvrD/REP helicase family protein
MCHK_1596	mutL	DNA mismatch repair MutL family protein	pp	MCHK_3138	uvrD1	uvrD/REP helicase family protein
MCHK_5339	talC	transaldolase, putative	pp	MCHK_5339	talC	transaldolase, putative
MCHK_1528	groL	chaperonin GroL	pp	MCHK_1528	groL	chaperonin GroL
MCHK_1528	groL	chaperonin GroL	pp	MCHK_2607	groL	chaperonin GroL
MCHK_1528	groL	chaperonin GroL	pp	MCHK_3733	groL	chaperonin GroL
MCHK_2607	groL	chaperonin GroL	pp	MCHK_2607	groL	chaperonin GroL
MCHK_2607	groL	chaperonin GroL	pp	MCHK_3733	groL	chaperonin GroL
MCHK_3733	groL	chaperonin GroL	pp	MCHK_3733	groL	chaperonin GroL
MCHK_0159	lapB	type I secretion system ATPase family protein	pp	MCHK_0158	mhl0158	type I secretion membrane fusion , HlyD family protein
MCHK_0159	lapB	type I secretion system ATPase family protein	pp	MCHK_0397	prsE2	type I secretion membrane fusion , HlyD family protein
MCHK_2295	mhr2295	ABC transporter transmembrane region family protein	pp	MCHK_0158	mhl0158	type I secretion membrane fusion , HlyD family protein
MCHK_2295	mhr2295	ABC transporter transmembrane region family protein	pp	MCHK_0397	prsE2	type I secretion membrane fusion , HlyD family protein
MCHK_0158	mhl0158	type I secretion membrane fusion , HlyD family protein	pp	MCHK_0158	mhl0158	type I secretion membrane fusion , HlyD family protein
MCHK_0158	mhl0158	type I secretion membrane fusion , HlyD family protein	pp	MCHK_0397	prsE2	type I secretion membrane fusion , HlyD family protein
MCHK_0397	prsE2	type I secretion membrane fusion , HlyD family protein	pp	MCHK_0397	prsE2	type I secretion membrane fusion , HlyD family protein
MCHK_5213	serA	phosphoglycerate dehydrogenase	pp	MCHK_5213	serA	phosphoglycerate dehydrogenase
MCHK_4113	tetA	major Facilitator Superfamily protein	pp	MCHK_4113	tetA	major Facilitator Superfamily protein
MCHK_6352	nhaA	na+/H+ antiporter NhaA	pp	MCHK_6352	nhaA	na+/H+ antiporter NhaA
MCHK_1100	ilvE2	aminotransferase class IV family protein	pp	MCHK_1100	ilvE2	aminotransferase class IV family protein
MCHK_1100	ilvE2	aminotransferase class IV family protein	pp	MCHK_3211	msi247	aminotransferase class IV family protein
MCHK_1100	ilvE2	aminotransferase class IV family protein	pp	MCHK_4246	ilvE	branched-chain amino acid aminotransferase
MCHK_3211	msi247	aminotransferase class IV family protein	pp	MCHK_3211	msi247	aminotransferase class IV family protein
MCHK_3211	msi247	aminotransferase class IV family protein	pp	MCHK_4246	ilvE	branched-chain amino acid aminotransferase
MCHK_4246	ilvE	branched-chain amino acid aminotransferase	pp	MCHK_4246	ilvE	branched-chain amino acid aminotransferase
MCHK_1966	cysE	serine O-acetyltransferase	pp	MCHK_1966	cysE	serine O-acetyltransferase
MCHK_0204	glnA1	glutamine synthetase, catalytic domain protein	pp	MCHK_0204	glnA1	glutamine synthetase, catalytic domain protein
MCHK_0204	glnA1	glutamine synthetase, catalytic domain protein	pp	MCHK_0827	glnT	glutamine synthetase, type III
MCHK_0204	glnA1	glutamine synthetase, catalytic domain protein	pp	MCHK_2125	glnA	glutamine synthetase, type I
MCHK_0204	glnA1	glutamine synthetase, catalytic domain protein	pp	MCHK_5423	glnA	glutamine synthetase, catalytic domain protein
MCHK_0827	glnT	glutamine synthetase, type III	pp	MCHK_0827	glnT	glutamine synthetase, type III
MCHK_0827	glnT	glutamine synthetase, type III	pp	MCHK_2125	glnA	glutamine synthetase, type I
MCHK_0827	glnT	glutamine synthetase, type III	pp	MCHK_5423	glnA	glutamine synthetase, catalytic domain protein
MCHK_2125	glnA	glutamine synthetase, type I	pp	MCHK_2125	glnA	glutamine synthetase, type I
MCHK_2125	glnA	glutamine synthetase, type I	pp	MCHK_5423	glnA	glutamine synthetase, catalytic domain protein
MCHK_5423	glnA	glutamine synthetase, catalytic domain protein	pp	MCHK_5423	glnA	glutamine synthetase, catalytic domain protein
MCHK_1148	degPch2	protease Do family protein	pp	MCHK_1148	degPch2	protease Do family protein
MCHK_0672	mhl0672	alcohol dehydrogenase GroES-like domain protein	pp	MCHK_0672	mhl0672	alcohol dehydrogenase GroES-like domain protein
MCHK_0672	mhl0672	alcohol dehydrogenase GroES-like domain protein	pp	MCHK_2230	qor	alcohol dehydrogenase GroES-like domain protein
MCHK_0672	mhl0672	alcohol dehydrogenase GroES-like domain protein	pp	MCHK_2826	mhr2826	alcohol dehydrogenase
MCHK_0672	mhl0672	alcohol dehydrogenase GroES-like domain protein	pp	MCHK_5119	cryz	NAD(P)H quinone oxidoreductase, PIG3 family protein
MCHK_2230	qor	alcohol dehydrogenase GroES-like domain protein	pp	MCHK_2230	qor	alcohol dehydrogenase GroES-like domain protein
MCHK_2230	qor	alcohol dehydrogenase GroES-like domain protein	pp	MCHK_2826	mhr2826	alcohol dehydrogenase
MCHK_2230	qor	alcohol dehydrogenase GroES-like domain protein	pp	MCHK_5119	cryz	NAD(P)H quinone oxidoreductase, PIG3 family protein
MCHK_2826	mhr2826	alcohol dehydrogenase	pp	MCHK_2826	mhr2826	alcohol dehydrogenase
MCHK_2826	mhr2826	alcohol dehydrogenase	pp	MCHK_5119	cryz	NAD(P)H quinone oxidoreductase, PIG3 family protein
MCHK_5119	cryz	NAD(P)H quinone oxidoreductase, PIG3 family protein	pp	MCHK_5119	cryz	NAD(P)H quinone oxidoreductase, PIG3 family protein
MCHK_5159	purE	N5-carboxyaminoimidazole ribonucleotide mutase	pp	MCHK_5159	purE	N5-carboxyaminoimidazole ribonucleotide mutase
MCHK_5477	tesB	acyl-CoA thioesterase II	pp	MCHK_5477	tesB	acyl-CoA thioesterase II
MCHK_3734	groS1	chaperonin 10 Kd subunit	pp	MCHK_1528	groL	chaperonin GroL
MCHK_3734	groS1	chaperonin 10 Kd subunit	pp	MCHK_2607	groL	chaperonin GroL
MCHK_3734	groS1	chaperonin 10 Kd subunit	pp	MCHK_3733	groL	chaperonin GroL
MCHK_3734	groS1	chaperonin 10 Kd subunit	pp	MCHK_3734	groS1	chaperonin 10 Kd subunit
MCHK_6558	moeB	thiF family protein	pp	MCHK_6558	moeB	thiF family protein
MCHK_1331	moaE	moaE family protein	pp	MCHK_1331	moaE	moaE family protein
MCHK_2320	moeA	molybdenum cofactor synthesis domain protein	pp	MCHK_2320	moeA	molybdenum cofactor synthesis domain protein
MCHK_1839	sufS	cysteine desulfurase, SufS subfamily protein	pp	MCHK_1839	sufS	cysteine desulfurase, SufS subfamily protein
MCHK_1839	sufS	cysteine desulfurase, SufS subfamily protein	pp	MCHK_1903	csd	aminotransferase class-V family protein
MCHK_1839	sufS	cysteine desulfurase, SufS subfamily protein	pp	MCHK_6450	mhl6450	aminotransferase class-V family protein
MCHK_1903	csd	aminotransferase class-V family protein	pp	MCHK_1903	csd	aminotransferase class-V family protein
MCHK_1903	csd	aminotransferase class-V family protein	pp	MCHK_6450	mhl6450	aminotransferase class-V family protein
MCHK_6450	mhl6450	aminotransferase class-V family protein	pp	MCHK_6450	mhl6450	aminotransferase class-V family protein
MCHK_1481	metC	cystathionine beta-lyase	pp	MCHK_1481	metC	cystathionine beta-lyase
MCHK_6110	mhr6110	alpha/beta hydrolase fold family protein	pp	MCHK_6110	mhr6110	alpha/beta hydrolase fold family protein
MCHK_6110	mhr6110	alpha/beta hydrolase fold family protein	pp	MCHK_0133	melA	Alpha-galactosidase
MCHK_6110	mhr6110	alpha/beta hydrolase fold family protein	pp	MCHK_0138	melA	alpha-galactosidase
MCHK_0133	melA	Alpha-galactosidase	pp	MCHK_0133	melA	Alpha-galactosidase
MCHK_0133	melA	Alpha-galactosidase	pp	MCHK_0138	melA	alpha-galactosidase
MCHK_0138	melA	alpha-galactosidase	pp	MCHK_0138	melA	alpha-galactosidase
MCHK_7003	repA	plasmid partitioning protein RepA	pp	MCHK_7003	repA	plasmid partitioning protein RepA
MCHK_0099	mhr0099	UDP-glucose 4-epimerase	pp	MCHK_0099	mhr0099	UDP-glucose 4-epimerase
MCHK_0099	mhr0099	UDP-glucose 4-epimerase	pp	MCHK_1305	galE	UDP-glucose 4-epimerase
MCHK_1305	galE	UDP-glucose 4-epimerase	pp	MCHK_1305	galE	UDP-glucose 4-epimerase
MCHK_5809	gshB	glutathione synthase	pp	MCHK_5809	gshB	glutathione synthase
MCHK_4657	deoA	thymidine phosphorylase	pp	MCHK_4657	deoA	thymidine phosphorylase
MCHK_2176	ntrC	nitrogen regulation protein NR	pp	MCHK_2176	ntrC	nitrogen regulation protein NR
MCHK_2176	ntrC	nitrogen regulation protein NR	pp	MCHK_2178	ntrX	response regulator
MCHK_2178	ntrX	response regulator	pp	MCHK_2178	ntrX	response regulator
MCHK_7242	metB2	beta-eliminating lyase family protein	pp	MCHK_7242	metB2	beta-eliminating lyase family protein
MCHK_7242	metB2	beta-eliminating lyase family protein	pp	MCHK_8331	mdeA	methionine gamma-lyase
MCHK_7242	metB2	beta-eliminating lyase family protein	pp	MCHK_0062	metZ	O-succinylhomoserine sulfhydrylase
MCHK_7242	metB2	beta-eliminating lyase family protein	pp	MCHK_1782	metC	O-acetylhomoserine aminocarboxypropyltransferase/cysteine synthase family protein
MCHK_7242	metB2	beta-eliminating lyase family protein	pp	MCHK_2531	vbsL	cys/Met metabolism PLP-dependent enzyme family protein
MCHK_7242	metB2	beta-eliminating lyase family protein	pp	MCHK_3188	cysA	cys/Met metabolism PLP-dependent enzyme family protein
MCHK_7242	metB2	beta-eliminating lyase family protein	pp	MCHK_3230	mdeAc	cys/Met metabolism PLP-dependent enzyme family protein
MCHK_7242	metB2	beta-eliminating lyase family protein	pp	MCHK_5666	metC	cystathionine beta-lyase
MCHK_8331	mdeA	methionine gamma-lyase	pp	MCHK_8331	mdeA	methionine gamma-lyase
MCHK_8331	mdeA	methionine gamma-lyase	pp	MCHK_0062	metZ	O-succinylhomoserine sulfhydrylase
MCHK_8331	mdeA	methionine gamma-lyase	pp	MCHK_1782	metC	O-acetylhomoserine aminocarboxypropyltransferase/cysteine synthase family protein
MCHK_8331	mdeA	methionine gamma-lyase	pp	MCHK_2531	vbsL	cys/Met metabolism PLP-dependent enzyme family protein
MCHK_8331	mdeA	methionine gamma-lyase	pp	MCHK_3188	cysA	cys/Met metabolism PLP-dependent enzyme family protein
MCHK_8331	mdeA	methionine gamma-lyase	pp	MCHK_3230	mdeAc	cys/Met metabolism PLP-dependent enzyme family protein
MCHK_8331	mdeA	methionine gamma-lyase	pp	MCHK_5666	metC	cystathionine beta-lyase
MCHK_0062	metZ	O-succinylhomoserine sulfhydrylase	pp	MCHK_0062	metZ	O-succinylhomoserine sulfhydrylase
MCHK_0062	metZ	O-succinylhomoserine sulfhydrylase	pp	MCHK_1782	metC	O-acetylhomoserine aminocarboxypropyltransferase/cysteine synthase family protein
MCHK_0062	metZ	O-succinylhomoserine sulfhydrylase	pp	MCHK_2531	vbsL	cys/Met metabolism PLP-dependent enzyme family protein
MCHK_0062	metZ	O-succinylhomoserine sulfhydrylase	pp	MCHK_3188	cysA	cys/Met metabolism PLP-dependent enzyme family protein
MCHK_0062	metZ	O-succinylhomoserine sulfhydrylase	pp	MCHK_3230	mdeAc	cys/Met metabolism PLP-dependent enzyme family protein
MCHK_0062	metZ	O-succinylhomoserine sulfhydrylase	pp	MCHK_5666	metC	cystathionine beta-lyase
MCHK_1782	metC	O-acetylhomoserine aminocarboxypropyltransferase/cysteine synthase family protein	pp	MCHK_1782	metC	O-acetylhomoserine aminocarboxypropyltransferase/cysteine synthase family protein
MCHK_1782	metC	O-acetylhomoserine aminocarboxypropyltransferase/cysteine synthase family protein	pp	MCHK_2531	vbsL	cys/Met metabolism PLP-dependent enzyme family protein
MCHK_1782	metC	O-acetylhomoserine aminocarboxypropyltransferase/cysteine synthase family protein	pp	MCHK_3188	cysA	cys/Met metabolism PLP-dependent enzyme family protein
MCHK_1782	metC	O-acetylhomoserine aminocarboxypropyltransferase/cysteine synthase family protein	pp	MCHK_3230	mdeAc	cys/Met metabolism PLP-dependent enzyme family protein
MCHK_1782	metC	O-acetylhomoserine aminocarboxypropyltransferase/cysteine synthase family protein	pp	MCHK_5666	metC	cystathionine beta-lyase
MCHK_2531	vbsL	cys/Met metabolism PLP-dependent enzyme family protein	pp	MCHK_2531	vbsL	cys/Met metabolism PLP-dependent enzyme family protein
MCHK_2531	vbsL	cys/Met metabolism PLP-dependent enzyme family protein	pp	MCHK_3188	cysA	cys/Met metabolism PLP-dependent enzyme family protein
MCHK_2531	vbsL	cys/Met metabolism PLP-dependent enzyme family protein	pp	MCHK_3230	mdeAc	cys/Met metabolism PLP-dependent enzyme family protein
MCHK_2531	vbsL	cys/Met metabolism PLP-dependent enzyme family protein	pp	MCHK_5666	metC	cystathionine beta-lyase
MCHK_3188	cysA	cys/Met metabolism PLP-dependent enzyme family protein	pp	MCHK_3188	cysA	cys/Met metabolism PLP-dependent enzyme family protein
MCHK_3188	cysA	cys/Met metabolism PLP-dependent enzyme family protein	pp	MCHK_3230	mdeAc	cys/Met metabolism PLP-dependent enzyme family protein
MCHK_3188	cysA	cys/Met metabolism PLP-dependent enzyme family protein	pp	MCHK_5666	metC	cystathionine beta-lyase
MCHK_3230	mdeAc	cys/Met metabolism PLP-dependent enzyme family protein	pp	MCHK_3230	mdeAc	cys/Met metabolism PLP-dependent enzyme family protein
MCHK_3230	mdeAc	cys/Met metabolism PLP-dependent enzyme family protein	pp	MCHK_5666	metC	cystathionine beta-lyase
MCHK_5666	metC	cystathionine beta-lyase	pp	MCHK_5666	metC	cystathionine beta-lyase
MCHK_0515	guaA	GMP synthase, N-terminal domain	pp	MCHK_0515	guaA	GMP synthase, N-terminal domain
MCHK_2658	folE	GTP cyclohydrolase I	pp	MCHK_2658	folE	GTP cyclohydrolase I
MCHK_3695	maa	bacterial transferase hexapeptide family protein	pp	MCHK_3695	maa	bacterial transferase hexapeptide family protein
MCHK_3695	maa	bacterial transferase hexapeptide family protein	pp	MCHK_4332	nodL	bacterial transferase hexapeptide family protein
MCHK_4332	nodL	bacterial transferase hexapeptide family protein	pp	MCHK_4332	nodL	bacterial transferase hexapeptide family protein
MCHK_6230	pntAA	NAD(P) transhydrogenase subunit alpha part 1	pp	MCHK_6230	pntAA	NAD(P) transhydrogenase subunit alpha part 1
MCHK_6232	pntB	NAD(P) transhydrogenase subunit beta	pp	MCHK_6232	pntB	NAD(P) transhydrogenase subunit beta
MCHK_0057	argF	ornithine carbamoyltransferase	pp	MCHK_0057	argF	ornithine carbamoyltransferase
MCHK_0057	argF	ornithine carbamoyltransferase	pp	MCHK_3921	arcB	ornithine carbamoyltransferase
MCHK_3921	arcB	ornithine carbamoyltransferase	pp	MCHK_3921	arcB	ornithine carbamoyltransferase
MCHK_2812	putA	delta-1-pyrroline-5-carboxylate dehydrogenase	pp	MCHK_2812	putA	delta-1-pyrroline-5-carboxylate dehydrogenase
MCHK_1956	ilvA	threonine dehydratase	pp	MCHK_1956	ilvA	threonine dehydratase
MCHK_1956	ilvA	threonine dehydratase	pp	MCHK_4909	ilvA_2	pyridoxal-phosphate dependent enzyme family protein
MCHK_4909	ilvA_2	pyridoxal-phosphate dependent enzyme family protein	pp	MCHK_4909	ilvA_2	pyridoxal-phosphate dependent enzyme family protein
MCHK_0551	pdxA	4-hydroxythreonine-4-phosphate dehydrogenase	pp	MCHK_0551	pdxA	4-hydroxythreonine-4-phosphate dehydrogenase
MCHK_0551	pdxA	4-hydroxythreonine-4-phosphate dehydrogenase	pp	MCHK_1290	pdxA	4-hydroxythreonine-4-phosphate dehydrogenase
MCHK_1290	pdxA	4-hydroxythreonine-4-phosphate dehydrogenase	pp	MCHK_1290	pdxA	4-hydroxythreonine-4-phosphate dehydrogenase
MCHK_2261	mobB	molybdopterin-guanine dinucleotide biosynthesis protein B	pp	MCHK_2320	moeA	molybdenum cofactor synthesis domain protein
MCHK_2261	mobB	molybdopterin-guanine dinucleotide biosynthesis protein B	pp	MCHK_2261	mobB	molybdopterin-guanine dinucleotide biosynthesis protein B
MCHK_2243	rpiA	ribose 5-phosphate isomerase A	pp	MCHK_2243	rpiA	ribose 5-phosphate isomerase A
MCHK_4157	trxB	thioredoxin-disulfide reductase	pp	MCHK_4157	trxB	thioredoxin-disulfide reductase
MCHK_6264	ssuD	alkanesulfonate monooxygenase, FMNH(2)-dependent	pp	MCHK_6264	ssuD	alkanesulfonate monooxygenase, FMNH(2)-dependent
MCHK_6264	ssuD	alkanesulfonate monooxygenase, FMNH(2)-dependent	pp	MCHK_6266	ssuD	luciferase-like monooxygenase family protein
MCHK_6266	ssuD	luciferase-like monooxygenase family protein	pp	MCHK_6266	ssuD	luciferase-like monooxygenase family protein
MCHK_5487	sdhB	succinate dehydrogenase and fumarate reductase iron-sulfur family protein	pp	MCHK_5489	sdhA	succinate dehydrogenase, flavoprotein subunit
MCHK_1359	uvrD	uvrD/REP helicase family protein	pp	MCHK_1359	uvrD	uvrD/REP helicase family protein
MCHK_1359	uvrD	uvrD/REP helicase family protein	pp	MCHK_3138	uvrD1	uvrD/REP helicase family protein
MCHK_3138	uvrD1	uvrD/REP helicase family protein	pp	MCHK_3138	uvrD1	uvrD/REP helicase family protein
MCHK_4716	grpE	grpE family protein	pp	MCHK_5827	dnaJ	chaperone protein DnaJ
MCHK_2176	ntrC	nitrogen regulation protein NR	pp	MCHK_2175	ntrB	nitrogen regulation protein ntrB
MCHK_2178	ntrX	response regulator	pp	MCHK_2175	ntrB	nitrogen regulation protein ntrB
MCHK_2175	ntrB	nitrogen regulation protein ntrB	pp	MCHK_2175	ntrB	nitrogen regulation protein ntrB
MCHK_3206	metF	5,10-methylenetetrahydrofolate reductase	pp	MCHK_3206	metF	5,10-methylenetetrahydrofolate reductase
MCHK_4088	rpoD	RNA polymerase sigma factor RpoD	pp	MCHK_0126	mhl0126	bacterial regulatory helix-turn-helix s, AraC family protein
MCHK_4088	rpoD	RNA polymerase sigma factor RpoD	pp	MCHK_4088	rpoD	RNA polymerase sigma factor RpoD
MCHK_5660	dnaQ	DNA polymerase III, epsilon subunit	pp	MCHK_2545	dnaE1	DNA polymerase III subunit alpha
MCHK_5660	dnaQ	DNA polymerase III, epsilon subunit	pp	MCHK_5611	dnaE	DNA polymerase III, alpha subunit
MCHK_6504	dnaX	DNA polymerase III, subunits gamma and tau	pp	MCHK_6504	dnaX	DNA polymerase III, subunits gamma and tau
MCHK_2545	dnaE1	DNA polymerase III subunit alpha	pp	MCHK_6504	dnaX	DNA polymerase III, subunits gamma and tau
MCHK_5611	dnaE	DNA polymerase III, alpha subunit	pp	MCHK_6504	dnaX	DNA polymerase III, subunits gamma and tau
MCHK_3430	ada	bifunctional transcriptional activator/DNA repair enzyme Ada	pp	MCHK_4088	rpoD	RNA polymerase sigma factor RpoD
MCHK_4684	ada	methylated-DNA-cysteine S-methyltransferase family protein	pp	MCHK_4088	rpoD	RNA polymerase sigma factor RpoD
MCHK_2570	parE	DNA topoisomerase IV, B subunit	pp	MCHK_2570	parE	DNA topoisomerase IV, B subunit
MCHK_1001	mutY	A/G-specific adenine glycosylase	pp	MCHK_1001	mutY	A/G-specific adenine glycosylase
MCHK_2312	pyrG	CTP synthase	pp	MCHK_2312	pyrG	CTP synthase
MCHK_3897	fixK	bacterial regulatory s, crp family protein	pp	MCHK_3897	fixK	bacterial regulatory s, crp family protein
MCHK_3897	fixK	bacterial regulatory s, crp family protein	pp	MCHK_3951	fixK	bacterial regulatory s, crp family protein
MCHK_3951	fixK	bacterial regulatory s, crp family protein	pp	MCHK_3951	fixK	bacterial regulatory s, crp family protein
MCHK_2450	urtD	urea ABC transporter, ATP-binding protein UrtD	pp	MCHK_2450	urtD	urea ABC transporter, ATP-binding protein UrtD
MCHK_2450	urtD	urea ABC transporter, ATP-binding protein UrtD	pp	MCHK_5859	metN	ABC transporter family protein
MCHK_5859	metN	ABC transporter family protein	pp	MCHK_5859	metN	ABC transporter family protein
MCHK_2450	urtD	urea ABC transporter, ATP-binding protein UrtD	pp	MCHK_4117	mntR	transcriptional regulator mntR
MCHK_5859	metN	ABC transporter family protein	pp	MCHK_4117	mntR	transcriptional regulator mntR
MCHK_2450	urtD	urea ABC transporter, ATP-binding protein UrtD	pp	MCHK_0706	araF	dehydratase family protein
MCHK_2450	urtD	urea ABC transporter, ATP-binding protein UrtD	pp	MCHK_2742	ilvD	dihydroxy-acid dehydratase
MCHK_2450	urtD	urea ABC transporter, ATP-binding protein UrtD	pp	MCHK_6393	ilvD	dihydroxy-acid dehydratase
MCHK_2450	urtD	urea ABC transporter, ATP-binding protein UrtD	pp	MCHK_6434	ilvD	dehydratase family protein
MCHK_5859	metN	ABC transporter family protein	pp	MCHK_0706	araF	dehydratase family protein
MCHK_5859	metN	ABC transporter family protein	pp	MCHK_2742	ilvD	dihydroxy-acid dehydratase
MCHK_5859	metN	ABC transporter family protein	pp	MCHK_6393	ilvD	dihydroxy-acid dehydratase
MCHK_5859	metN	ABC transporter family protein	pp	MCHK_6434	ilvD	dehydratase family protein
MCHK_0897	lsrA	bacterial regulatory helix-turn-helix , lysR family protein	pp	MCHK_2450	urtD	urea ABC transporter, ATP-binding protein UrtD
MCHK_0897	lsrA	bacterial regulatory helix-turn-helix , lysR family protein	pp	MCHK_5859	metN	ABC transporter family protein
MCHK_2136	cysK2	pyridoxal-phosphate dependent enzyme family protein	pp	MCHK_0330	accC	acetyl-CoA carboxylase, biotin carboxylase
MCHK_2136	cysK2	pyridoxal-phosphate dependent enzyme family protein	pp	MCHK_1172	mccA	carbamoyl-phosphate synthase L chain, N-terminal domain protein
MCHK_2136	cysK2	pyridoxal-phosphate dependent enzyme family protein	pp	MCHK_1991	accC	acetyl-CoA carboxylase, biotin carboxylase
MCHK_2136	cysK2	pyridoxal-phosphate dependent enzyme family protein	pp	MCHK_2546	pccA	propionyl-CoA carboxylase, alpha subunit
MCHK_2083	rplC	50S ribosomal protein L3	pp	MCHK_0330	accC	acetyl-CoA carboxylase, biotin carboxylase
MCHK_2083	rplC	50S ribosomal protein L3	pp	MCHK_1172	mccA	carbamoyl-phosphate synthase L chain, N-terminal domain protein
MCHK_2083	rplC	50S ribosomal protein L3	pp	MCHK_1991	accC	acetyl-CoA carboxylase, biotin carboxylase
MCHK_2083	rplC	50S ribosomal protein L3	pp	MCHK_2546	pccA	propionyl-CoA carboxylase, alpha subunit
MCHK_1486	aapM	inner membrane amino-acid ABC transporter permease protein yhdY	pp	MCHK_0330	accC	acetyl-CoA carboxylase, biotin carboxylase
MCHK_1486	aapM	inner membrane amino-acid ABC transporter permease protein yhdY	pp	MCHK_1172	mccA	carbamoyl-phosphate synthase L chain, N-terminal domain protein
MCHK_1486	aapM	inner membrane amino-acid ABC transporter permease protein yhdY	pp	MCHK_1991	accC	acetyl-CoA carboxylase, biotin carboxylase
MCHK_1486	aapM	inner membrane amino-acid ABC transporter permease protein yhdY	pp	MCHK_2546	pccA	propionyl-CoA carboxylase, alpha subunit
MCHK_3430	ada	bifunctional transcriptional activator/DNA repair enzyme Ada	pp	MCHK_3430	ada	bifunctional transcriptional activator/DNA repair enzyme Ada
MCHK_3430	ada	bifunctional transcriptional activator/DNA repair enzyme Ada	pp	MCHK_4684	ada	methylated-DNA-cysteine S-methyltransferase family protein
MCHK_4684	ada	methylated-DNA-cysteine S-methyltransferase family protein	pp	MCHK_4684	ada	methylated-DNA-cysteine S-methyltransferase family protein
MCHK_0944	fadE_1	acyl-CoA dehydrogenase, N-terminal domain protein	pp	MCHK_0944	fadE_1	acyl-CoA dehydrogenase, N-terminal domain protein
MCHK_0944	fadE_1	acyl-CoA dehydrogenase, N-terminal domain protein	pp	MCHK_2377	aidB	acyl-CoA dehydrogenase, middle domain protein
MCHK_2377	aidB	acyl-CoA dehydrogenase, middle domain protein	pp	MCHK_2377	aidB	acyl-CoA dehydrogenase, middle domain protein
MCHK_1528	groL	chaperonin GroL	pp	MCHK_0944	fadE_1	acyl-CoA dehydrogenase, N-terminal domain protein
MCHK_1528	groL	chaperonin GroL	pp	MCHK_2377	aidB	acyl-CoA dehydrogenase, middle domain protein
MCHK_2607	groL	chaperonin GroL	pp	MCHK_0944	fadE_1	acyl-CoA dehydrogenase, N-terminal domain protein
MCHK_2607	groL	chaperonin GroL	pp	MCHK_2377	aidB	acyl-CoA dehydrogenase, middle domain protein
MCHK_3733	groL	chaperonin GroL	pp	MCHK_0944	fadE_1	acyl-CoA dehydrogenase, N-terminal domain protein
MCHK_3733	groL	chaperonin GroL	pp	MCHK_2377	aidB	acyl-CoA dehydrogenase, middle domain protein
MCHK_2083	rplC	50S ribosomal protein L3	pp	MCHK_0944	fadE_1	acyl-CoA dehydrogenase, N-terminal domain protein
MCHK_2083	rplC	50S ribosomal protein L3	pp	MCHK_2377	aidB	acyl-CoA dehydrogenase, middle domain protein
MCHK_0944	fadE_1	acyl-CoA dehydrogenase, N-terminal domain protein	pp	MCHK_2349	rpsB	ribosomal protein S2
MCHK_2377	aidB	acyl-CoA dehydrogenase, middle domain protein	pp	MCHK_2349	rpsB	ribosomal protein S2
MCHK_2100	rpsE	ribosomal protein S5	pp	MCHK_0944	fadE_1	acyl-CoA dehydrogenase, N-terminal domain protein
MCHK_2100	rpsE	ribosomal protein S5	pp	MCHK_2377	aidB	acyl-CoA dehydrogenase, middle domain protein
MCHK_2079	rpsG	ribosomal protein S7	pp	MCHK_0944	fadE_1	acyl-CoA dehydrogenase, N-terminal domain protein
MCHK_2079	rpsG	ribosomal protein S7	pp	MCHK_2377	aidB	acyl-CoA dehydrogenase, middle domain protein
MCHK_1848	alaS	alanyl-tRNA synthetase	pp	MCHK_1848	alaS	alanyl-tRNA synthetase
MCHK_2349	rpsB	ribosomal protein S2	pp	MCHK_1848	alaS	alanyl-tRNA synthetase
MCHK_5658	aroE	shikimate 5-dehydrogenase	pp	MCHK_5658	aroE	shikimate 5-dehydrogenase
MCHK_1678	aspS	aspartyl-tRNA synthetase	pp	MCHK_1678	aspS	aspartyl-tRNA synthetase
MCHK_1678	aspS	aspartyl-tRNA synthetase	pp	MCHK_4542	gltD	glutamate synthase, NADH/NADPH, small subunit domain protein
MCHK_1781	yccU	putative uncharacterized yccU domain protein	pp	MCHK_1781	yccU	putative uncharacterized yccU domain protein
MCHK_0797	dahK	dak1 domain protein	pp	MCHK_0797	dahK	dak1 domain protein
MCHK_0797	dahK	dak1 domain protein	pp	MCHK_6334	dhaK	dihydroxyacetone kinase, DhaK subunit
MCHK_0797	dahK	dak1 domain protein	pp	MCHK_6340	dhaK	dihydroxyacetone kinase
MCHK_6334	dhaK	dihydroxyacetone kinase, DhaK subunit	pp	MCHK_6334	dhaK	dihydroxyacetone kinase, DhaK subunit
MCHK_6334	dhaK	dihydroxyacetone kinase, DhaK subunit	pp	MCHK_6340	dhaK	dihydroxyacetone kinase
MCHK_6340	dhaK	dihydroxyacetone kinase	pp	MCHK_6340	dhaK	dihydroxyacetone kinase
MCHK_0755	anmK	uncharacterised family protein	pp	MCHK_0755	anmK	uncharacterised family protein
MCHK_4112	ydhF	aldo/keto reductase family protein	pp	MCHK_4112	ydhF	aldo/keto reductase family protein
MCHK_4865	mutT	mutator mutT protein	pp	MCHK_4865	mutT	mutator mutT protein
MCHK_5337	racX	putative aspartate/glutamate racemase	pp	MCHK_4865	mutT	mutator mutT protein
MCHK_0041	fadB	enoyl-CoA hydratase/isomerase family protein	pp	MCHK_0041	fadB	enoyl-CoA hydratase/isomerase family protein
MCHK_0041	fadB	enoyl-CoA hydratase/isomerase family protein	pp	MCHK_5435	pimF	enoyl-CoA hydratase/isomerase family protein
MCHK_5435	pimF	enoyl-CoA hydratase/isomerase family protein	pp	MCHK_5435	pimF	enoyl-CoA hydratase/isomerase family protein
MCHK_0076	dpm1	glycosyl transferase 2 family protein	pp	MCHK_0041	fadB	enoyl-CoA hydratase/isomerase family protein
MCHK_0076	dpm1	glycosyl transferase 2 family protein	pp	MCHK_5435	pimF	enoyl-CoA hydratase/isomerase family protein
MCHK_4587	mhl4587	glycosyl transferase 2 family protein	pp	MCHK_0041	fadB	enoyl-CoA hydratase/isomerase family protein
MCHK_4587	mhl4587	glycosyl transferase 2 family protein	pp	MCHK_5435	pimF	enoyl-CoA hydratase/isomerase family protein
MCHK_0041	fadB	enoyl-CoA hydratase/isomerase family protein	pp	MCHK_1687	sthA	pyridine nucleotide-disulphide oxidoreductase family protein
MCHK_0041	fadB	enoyl-CoA hydratase/isomerase family protein	pp	MCHK_2169	lpdA	dihydrolipoyl dehydrogenase
MCHK_0041	fadB	enoyl-CoA hydratase/isomerase family protein	pp	MCHK_2241	gor	glutathione-disulfide reductase
MCHK_0041	fadB	enoyl-CoA hydratase/isomerase family protein	pp	MCHK_5509	lpdA	dihydrolipoyl dehydrogenase
MCHK_0041	fadB	enoyl-CoA hydratase/isomerase family protein	pp	MCHK_5640	lpdA	dihydrolipoyl dehydrogenase
MCHK_0041	fadB	enoyl-CoA hydratase/isomerase family protein	pp	MCHK_6291	merA-1	FAD dependent oxidoreductase family protein
MCHK_5435	pimF	enoyl-CoA hydratase/isomerase family protein	pp	MCHK_1687	sthA	pyridine nucleotide-disulphide oxidoreductase family protein
MCHK_5435	pimF	enoyl-CoA hydratase/isomerase family protein	pp	MCHK_2169	lpdA	dihydrolipoyl dehydrogenase
MCHK_5435	pimF	enoyl-CoA hydratase/isomerase family protein	pp	MCHK_2241	gor	glutathione-disulfide reductase
MCHK_5435	pimF	enoyl-CoA hydratase/isomerase family protein	pp	MCHK_5509	lpdA	dihydrolipoyl dehydrogenase
MCHK_5435	pimF	enoyl-CoA hydratase/isomerase family protein	pp	MCHK_5640	lpdA	dihydrolipoyl dehydrogenase
MCHK_5435	pimF	enoyl-CoA hydratase/isomerase family protein	pp	MCHK_6291	merA-1	FAD dependent oxidoreductase family protein
MCHK_1155	pepN	aminopeptidase N	pp	MCHK_0041	fadB	enoyl-CoA hydratase/isomerase family protein
MCHK_1155	pepN	aminopeptidase N	pp	MCHK_5435	pimF	enoyl-CoA hydratase/isomerase family protein
MCHK_2494	dme	NAD-dependent malic enzyme	pp	MCHK_2494	dme	NAD-dependent malic enzyme
MCHK_2494	dme	NAD-dependent malic enzyme	pp	MCHK_6371	tme	NADP-dependent malic enzyme
MCHK_6371	tme	NADP-dependent malic enzyme	pp	MCHK_6371	tme	NADP-dependent malic enzyme
MCHK_2494	dme	NAD-dependent malic enzyme	pp	MCHK_1549	cdsA_2	cytidylyltransferase family protein
MCHK_6371	tme	NADP-dependent malic enzyme	pp	MCHK_1549	cdsA_2	cytidylyltransferase family protein
MCHK_0499	mhl0499	bacterial regulatory helix-turn-helix , lysR family protein	pp	MCHK_2494	dme	NAD-dependent malic enzyme
MCHK_0499	mhl0499	bacterial regulatory helix-turn-helix , lysR family protein	pp	MCHK_6371	tme	NADP-dependent malic enzyme
MCHK_2347	mhr2347	bacterial regulatory helix-turn-helix , lysR family protein	pp	MCHK_2494	dme	NAD-dependent malic enzyme
MCHK_2347	mhr2347	bacterial regulatory helix-turn-helix , lysR family protein	pp	MCHK_6371	tme	NADP-dependent malic enzyme
MCHK_3201	mhl3201	bacterial regulatory helix-turn-helix , lysR family protein	pp	MCHK_2494	dme	NAD-dependent malic enzyme
MCHK_3201	mhl3201	bacterial regulatory helix-turn-helix , lysR family protein	pp	MCHK_6371	tme	NADP-dependent malic enzyme
MCHK_3668	ycaN	bacterial regulatory helix-turn-helix , lysR family protein	pp	MCHK_2494	dme	NAD-dependent malic enzyme
MCHK_3668	ycaN	bacterial regulatory helix-turn-helix , lysR family protein	pp	MCHK_6371	tme	NADP-dependent malic enzyme
MCHK_3721	mhr3721	bacterial regulatory helix-turn-helix , lysR family protein	pp	MCHK_2494	dme	NAD-dependent malic enzyme
MCHK_3721	mhr3721	bacterial regulatory helix-turn-helix , lysR family protein	pp	MCHK_6371	tme	NADP-dependent malic enzyme
MCHK_6115	mhl6115	bacterial regulatory helix-turn-helix , lysR family protein	pp	MCHK_2494	dme	NAD-dependent malic enzyme
MCHK_6115	mhl6115	bacterial regulatory helix-turn-helix , lysR family protein	pp	MCHK_6371	tme	NADP-dependent malic enzyme
MCHK_3267	mhr3267	alpha-2-macroglobulin N-terminal region family protein	pp	MCHK_3267	mhr3267	alpha-2-macroglobulin N-terminal region family protein
MCHK_3267	mhr3267	alpha-2-macroglobulin N-terminal region family protein	pp	MCHK_2349	rpsB	ribosomal protein S2
MCHK_3267	mhr3267	alpha-2-macroglobulin N-terminal region family protein	pp	MCHK_2100	rpsE	ribosomal protein S5
MCHK_1229	cysS	cysteinyl-tRNA synthetase	pp	MCHK_1229	cysS	cysteinyl-tRNA synthetase
MCHK_5850	deoC	deoxyribose-phosphate aldolase	pp	MCHK_5850	deoC	deoxyribose-phosphate aldolase
MCHK_2545	dnaE1	DNA polymerase III subunit alpha	pp	MCHK_2545	dnaE1	DNA polymerase III subunit alpha
MCHK_2545	dnaE1	DNA polymerase III subunit alpha	pp	MCHK_5611	dnaE	DNA polymerase III, alpha subunit
MCHK_5611	dnaE	DNA polymerase III, alpha subunit	pp	MCHK_5611	dnaE	DNA polymerase III, alpha subunit
MCHK_0371	asnB	asparagine synthase	pp	MCHK_2545	dnaE1	DNA polymerase III subunit alpha
MCHK_0371	asnB	asparagine synthase	pp	MCHK_5611	dnaE	DNA polymerase III, alpha subunit
MCHK_6349	hrpB	ATP-dependent helicase HrpB	pp	MCHK_2545	dnaE1	DNA polymerase III subunit alpha
MCHK_6349	hrpB	ATP-dependent helicase HrpB	pp	MCHK_5611	dnaE	DNA polymerase III, alpha subunit
MCHK_2545	dnaE1	DNA polymerase III subunit alpha	pp	MCHK_1687	sthA	pyridine nucleotide-disulphide oxidoreductase family protein
MCHK_2545	dnaE1	DNA polymerase III subunit alpha	pp	MCHK_2169	lpdA	dihydrolipoyl dehydrogenase
MCHK_2545	dnaE1	DNA polymerase III subunit alpha	pp	MCHK_2241	gor	glutathione-disulfide reductase
MCHK_2545	dnaE1	DNA polymerase III subunit alpha	pp	MCHK_5509	lpdA	dihydrolipoyl dehydrogenase
MCHK_2545	dnaE1	DNA polymerase III subunit alpha	pp	MCHK_5640	lpdA	dihydrolipoyl dehydrogenase
MCHK_2545	dnaE1	DNA polymerase III subunit alpha	pp	MCHK_6291	merA-1	FAD dependent oxidoreductase family protein
MCHK_5611	dnaE	DNA polymerase III, alpha subunit	pp	MCHK_1687	sthA	pyridine nucleotide-disulphide oxidoreductase family protein
MCHK_5611	dnaE	DNA polymerase III, alpha subunit	pp	MCHK_2169	lpdA	dihydrolipoyl dehydrogenase
MCHK_5611	dnaE	DNA polymerase III, alpha subunit	pp	MCHK_2241	gor	glutathione-disulfide reductase
MCHK_5611	dnaE	DNA polymerase III, alpha subunit	pp	MCHK_5509	lpdA	dihydrolipoyl dehydrogenase
MCHK_5611	dnaE	DNA polymerase III, alpha subunit	pp	MCHK_5640	lpdA	dihydrolipoyl dehydrogenase
MCHK_5611	dnaE	DNA polymerase III, alpha subunit	pp	MCHK_6291	merA-1	FAD dependent oxidoreductase family protein
MCHK_2083	rplC	50S ribosomal protein L3	pp	MCHK_2545	dnaE1	DNA polymerase III subunit alpha
MCHK_2083	rplC	50S ribosomal protein L3	pp	MCHK_5611	dnaE	DNA polymerase III, alpha subunit
MCHK_2545	dnaE1	DNA polymerase III subunit alpha	pp	MCHK_2349	rpsB	ribosomal protein S2
MCHK_5611	dnaE	DNA polymerase III, alpha subunit	pp	MCHK_2349	rpsB	ribosomal protein S2
MCHK_2545	dnaE1	DNA polymerase III subunit alpha	pp	MCHK_4149	aatA	aminotransferase class I and II family protein
MCHK_2545	dnaE1	DNA polymerase III subunit alpha	pp	MCHK_4508	aspC_2	aminotransferase class I and II family protein
MCHK_5611	dnaE	DNA polymerase III, alpha subunit	pp	MCHK_4149	aatA	aminotransferase class I and II family protein
MCHK_5611	dnaE	DNA polymerase III, alpha subunit	pp	MCHK_4508	aspC_2	aminotransferase class I and II family protein
MCHK_5827	dnaJ	chaperone protein DnaJ	pp	MCHK_5827	dnaJ	chaperone protein DnaJ
MCHK_5827	dnaJ	chaperone protein DnaJ	pp	MCHK_3409	add	adenosine deaminase
MCHK_5827	dnaJ	chaperone protein DnaJ	pp	MCHK_4660	add	adenosine deaminase
MCHK_5827	dnaJ	chaperone protein DnaJ	pp	MCHK_2349	rpsB	ribosomal protein S2
MCHK_2100	rpsE	ribosomal protein S5	pp	MCHK_5827	dnaJ	chaperone protein DnaJ
MCHK_5660	dnaQ	DNA polymerase III, epsilon subunit	pp	MCHK_5660	dnaQ	DNA polymerase III, epsilon subunit
MCHK_6504	dnaX	DNA polymerase III, subunits gamma and tau	pp	MCHK_5660	dnaQ	DNA polymerase III, epsilon subunit
MCHK_6381	dut	dUTP diphosphatase family protein	pp	MCHK_6381	dut	dUTP diphosphatase family protein
MCHK_0964	dxs	1-deoxy-D-xylulose-5-phosphate synthase	pp	MCHK_0964	dxs	1-deoxy-D-xylulose-5-phosphate synthase
MCHK_1205	era	GTP-binding protein Era	pp	MCHK_1205	era	GTP-binding protein Era
MCHK_2349	rpsB	ribosomal protein S2	pp	MCHK_1205	era	GTP-binding protein Era
MCHK_2100	rpsE	ribosomal protein S5	pp	MCHK_1205	era	GTP-binding protein Era
MCHK_6423	fdhD	formate dehydrogenase family accessory protein FdhD	pp	MCHK_6423	fdhD	formate dehydrogenase family accessory protein FdhD
MCHK_6423	fdhD	formate dehydrogenase family accessory protein FdhD	pp	MCHK_1687	sthA	pyridine nucleotide-disulphide oxidoreductase family protein
MCHK_6423	fdhD	formate dehydrogenase family accessory protein FdhD	pp	MCHK_2169	lpdA	dihydrolipoyl dehydrogenase
MCHK_6423	fdhD	formate dehydrogenase family accessory protein FdhD	pp	MCHK_2241	gor	glutathione-disulfide reductase
MCHK_6423	fdhD	formate dehydrogenase family accessory protein FdhD	pp	MCHK_5509	lpdA	dihydrolipoyl dehydrogenase
MCHK_6423	fdhD	formate dehydrogenase family accessory protein FdhD	pp	MCHK_5640	lpdA	dihydrolipoyl dehydrogenase
MCHK_6423	fdhD	formate dehydrogenase family accessory protein FdhD	pp	MCHK_6291	merA-1	FAD dependent oxidoreductase family protein
MCHK_2349	rpsB	ribosomal protein S2	pp	MCHK_6423	fdhD	formate dehydrogenase family accessory protein FdhD
MCHK_6135	folC	bifunctional FolC family protein	pp	MCHK_6135	folC	bifunctional FolC family protein
MCHK_7093	glmS	glutamine-fructose-6-phosphate transaminase	pp	MCHK_7093	glmS	glutamine-fructose-6-phosphate transaminase
MCHK_7093	glmS	glutamine-fructose-6-phosphate transaminase	pp	MCHK_0399	glmS	glutamine-fructose-6-phosphate transaminase
MCHK_7093	glmS	glutamine-fructose-6-phosphate transaminase	pp	MCHK_5838	mhl5838	SIS domain protein
MCHK_0399	glmS	glutamine-fructose-6-phosphate transaminase	pp	MCHK_0399	glmS	glutamine-fructose-6-phosphate transaminase
MCHK_0399	glmS	glutamine-fructose-6-phosphate transaminase	pp	MCHK_5838	mhl5838	SIS domain protein
MCHK_5838	mhl5838	SIS domain protein	pp	MCHK_5838	mhl5838	SIS domain protein
MCHK_1848	alaS	alanyl-tRNA synthetase	pp	MCHK_7093	glmS	glutamine-fructose-6-phosphate transaminase
MCHK_1848	alaS	alanyl-tRNA synthetase	pp	MCHK_0399	glmS	glutamine-fructose-6-phosphate transaminase
MCHK_1848	alaS	alanyl-tRNA synthetase	pp	MCHK_5838	mhl5838	SIS domain protein
MCHK_5827	dnaJ	chaperone protein DnaJ	pp	MCHK_7093	glmS	glutamine-fructose-6-phosphate transaminase
MCHK_5827	dnaJ	chaperone protein DnaJ	pp	MCHK_0399	glmS	glutamine-fructose-6-phosphate transaminase
MCHK_5827	dnaJ	chaperone protein DnaJ	pp	MCHK_5838	mhl5838	SIS domain protein
MCHK_4542	gltD	glutamate synthase, NADH/NADPH, small subunit domain protein	pp	MCHK_4542	gltD	glutamate synthase, NADH/NADPH, small subunit domain protein
MCHK_4543	gltB	glutamine amidotransferases class-II family protein	pp	MCHK_4542	gltD	glutamate synthase, NADH/NADPH, small subunit domain protein
MCHK_2332	gltX	glutamyl-tRNA synthetase	pp	MCHK_2332	gltX	glutamyl-tRNA synthetase
MCHK_2332	gltX	glutamyl-tRNA synthetase	pp	MCHK_2497	gltX	glutamyl-tRNA synthetase
MCHK_2497	gltX	glutamyl-tRNA synthetase	pp	MCHK_2497	gltX	glutamyl-tRNA synthetase
MCHK_0929	glyQ	glycyl-tRNA synthetase, alpha subunit	pp	MCHK_0929	glyQ	glycyl-tRNA synthetase, alpha subunit
MCHK_0929	glyQ	glycyl-tRNA synthetase, alpha subunit	pp	MCHK_5827	dnaJ	chaperone protein DnaJ
MCHK_2349	rpsB	ribosomal protein S2	pp	MCHK_0929	glyQ	glycyl-tRNA synthetase, alpha subunit
MCHK_2100	rpsE	ribosomal protein S5	pp	MCHK_0929	glyQ	glycyl-tRNA synthetase, alpha subunit
MCHK_0931	glyS	glycyl-tRNA synthetase, beta subunit	pp	MCHK_0931	glyS	glycyl-tRNA synthetase, beta subunit
MCHK_1287	gmk	guanylate kinase	pp	MCHK_1287	gmk	guanylate kinase
MCHK_4716	grpE	grpE family protein	pp	MCHK_4716	grpE	grpE family protein
MCHK_4716	grpE	grpE family protein	pp	MCHK_1558	emrB	drug resistance MFS transporter, drug:H+ antiporter-1 family protein
MCHK_4716	grpE	grpE family protein	pp	MCHK_4150	mhl4150	drug resistance MFS transporter, drug:H+ antiporter-1 family protein
MCHK_4716	grpE	grpE family protein	pp	MCHK_4186	emrB	drug resistance MFS transporter, drug:H+ antiporter-1 family protein
MCHK_4716	grpE	grpE family protein	pp	MCHK_5893	emrB	drug resistance MFS transporter, drug:H+ antiporter-1 family protein
MCHK_4716	grpE	grpE family protein	pp	MCHK_5901	emrB	drug resistance MFS transporter, drug:H+ antiporter-1 family protein
MCHK_2349	rpsB	ribosomal protein S2	pp	MCHK_4716	grpE	grpE family protein
MCHK_2079	rpsG	ribosomal protein S7	pp	MCHK_4716	grpE	grpE family protein
MCHK_6349	hrpB	ATP-dependent helicase HrpB	pp	MCHK_6349	hrpB	ATP-dependent helicase HrpB
MCHK_1687	sthA	pyridine nucleotide-disulphide oxidoreductase family protein	pp	MCHK_6349	hrpB	ATP-dependent helicase HrpB
MCHK_2169	lpdA	dihydrolipoyl dehydrogenase	pp	MCHK_6349	hrpB	ATP-dependent helicase HrpB
MCHK_2241	gor	glutathione-disulfide reductase	pp	MCHK_6349	hrpB	ATP-dependent helicase HrpB
MCHK_5509	lpdA	dihydrolipoyl dehydrogenase	pp	MCHK_6349	hrpB	ATP-dependent helicase HrpB
MCHK_5640	lpdA	dihydrolipoyl dehydrogenase	pp	MCHK_6349	hrpB	ATP-dependent helicase HrpB
MCHK_6291	merA-1	FAD dependent oxidoreductase family protein	pp	MCHK_6349	hrpB	ATP-dependent helicase HrpB
MCHK_8347	hypD	hydrogenase expression/formation protein HypD	pp	MCHK_8347	hypD	hydrogenase expression/formation protein HypD
MCHK_8347	hypD	hydrogenase expression/formation protein HypD	pp	MCHK_8345	hypE	hydrogenase expression/formation protein HypE
MCHK_1528	groL	chaperonin GroL	pp	MCHK_8347	hypD	hydrogenase expression/formation protein HypD
MCHK_2607	groL	chaperonin GroL	pp	MCHK_8347	hypD	hydrogenase expression/formation protein HypD
MCHK_3733	groL	chaperonin GroL	pp	MCHK_8347	hypD	hydrogenase expression/formation protein HypD
MCHK_8345	hypE	hydrogenase expression/formation protein HypE	pp	MCHK_8345	hypE	hydrogenase expression/formation protein HypE
MCHK_8349	hypF	NiFe hydrogenase maturation protein HypF	pp	MCHK_8349	hypF	NiFe hydrogenase maturation protein HypF
MCHK_2053	iclR	iclR helix-turn-helix domain protein	pp	MCHK_2053	iclR	iclR helix-turn-helix domain protein
MCHK_2349	rpsB	ribosomal protein S2	pp	MCHK_2053	iclR	iclR helix-turn-helix domain protein
MCHK_2053	iclR	iclR helix-turn-helix domain protein	pp	MCHK_2100	rpsE	ribosomal protein S5
MCHK_2053	iclR	iclR helix-turn-helix domain protein	pp	MCHK_2079	rpsG	ribosomal protein S7
MCHK_0533	mhr0533	galactitol dehydrogenase	pp	MCHK_0533	mhr0533	galactitol dehydrogenase
MCHK_0533	mhr0533	galactitol dehydrogenase	pp	MCHK_0540	kduD	short chain dehydrogenase family protein
MCHK_0533	mhr0533	galactitol dehydrogenase	pp	MCHK_0620	gno	short chain dehydrogenase family protein
MCHK_0533	mhr0533	galactitol dehydrogenase	pp	MCHK_0848	mhl0848	galactitol dehydrogenase
MCHK_0533	mhr0533	galactitol dehydrogenase	pp	MCHK_4591	rhlG	rhamnolipids biosynthesis 3-oxoacyl-acyl-carrier-protein reductase
MCHK_0533	mhr0533	galactitol dehydrogenase	pp	MCHK_5140	gno	gluconate 5-dehydrogenase
MCHK_0533	mhr0533	galactitol dehydrogenase	pp	MCHK_5981	polS	sorbitol dehydrogenase
MCHK_0533	mhr0533	galactitol dehydrogenase	pp	MCHK_6065	mhl6065	short chain dehydrogenase family protein
MCHK_0540	kduD	short chain dehydrogenase family protein	pp	MCHK_0540	kduD	short chain dehydrogenase family protein
MCHK_0540	kduD	short chain dehydrogenase family protein	pp	MCHK_0620	gno	short chain dehydrogenase family protein
MCHK_0540	kduD	short chain dehydrogenase family protein	pp	MCHK_0848	mhl0848	galactitol dehydrogenase
MCHK_0540	kduD	short chain dehydrogenase family protein	pp	MCHK_4591	rhlG	rhamnolipids biosynthesis 3-oxoacyl-acyl-carrier-protein reductase
MCHK_0540	kduD	short chain dehydrogenase family protein	pp	MCHK_5140	gno	gluconate 5-dehydrogenase
MCHK_0540	kduD	short chain dehydrogenase family protein	pp	MCHK_5981	polS	sorbitol dehydrogenase
MCHK_0540	kduD	short chain dehydrogenase family protein	pp	MCHK_6065	mhl6065	short chain dehydrogenase family protein
MCHK_0620	gno	short chain dehydrogenase family protein	pp	MCHK_0620	gno	short chain dehydrogenase family protein
MCHK_0620	gno	short chain dehydrogenase family protein	pp	MCHK_0848	mhl0848	galactitol dehydrogenase
MCHK_0620	gno	short chain dehydrogenase family protein	pp	MCHK_4591	rhlG	rhamnolipids biosynthesis 3-oxoacyl-acyl-carrier-protein reductase
MCHK_0620	gno	short chain dehydrogenase family protein	pp	MCHK_5140	gno	gluconate 5-dehydrogenase
MCHK_0620	gno	short chain dehydrogenase family protein	pp	MCHK_5981	polS	sorbitol dehydrogenase
MCHK_0620	gno	short chain dehydrogenase family protein	pp	MCHK_6065	mhl6065	short chain dehydrogenase family protein
MCHK_0848	mhl0848	galactitol dehydrogenase	pp	MCHK_0848	mhl0848	galactitol dehydrogenase
MCHK_0848	mhl0848	galactitol dehydrogenase	pp	MCHK_4591	rhlG	rhamnolipids biosynthesis 3-oxoacyl-acyl-carrier-protein reductase
MCHK_0848	mhl0848	galactitol dehydrogenase	pp	MCHK_5140	gno	gluconate 5-dehydrogenase
MCHK_0848	mhl0848	galactitol dehydrogenase	pp	MCHK_5981	polS	sorbitol dehydrogenase
MCHK_0848	mhl0848	galactitol dehydrogenase	pp	MCHK_6065	mhl6065	short chain dehydrogenase family protein
MCHK_4591	rhlG	rhamnolipids biosynthesis 3-oxoacyl-acyl-carrier-protein reductase	pp	MCHK_4591	rhlG	rhamnolipids biosynthesis 3-oxoacyl-acyl-carrier-protein reductase
MCHK_4591	rhlG	rhamnolipids biosynthesis 3-oxoacyl-acyl-carrier-protein reductase	pp	MCHK_5140	gno	gluconate 5-dehydrogenase
MCHK_4591	rhlG	rhamnolipids biosynthesis 3-oxoacyl-acyl-carrier-protein reductase	pp	MCHK_5981	polS	sorbitol dehydrogenase
MCHK_4591	rhlG	rhamnolipids biosynthesis 3-oxoacyl-acyl-carrier-protein reductase	pp	MCHK_6065	mhl6065	short chain dehydrogenase family protein
MCHK_5140	gno	gluconate 5-dehydrogenase	pp	MCHK_5140	gno	gluconate 5-dehydrogenase
MCHK_5140	gno	gluconate 5-dehydrogenase	pp	MCHK_5981	polS	sorbitol dehydrogenase
MCHK_5140	gno	gluconate 5-dehydrogenase	pp	MCHK_6065	mhl6065	short chain dehydrogenase family protein
MCHK_5981	polS	sorbitol dehydrogenase	pp	MCHK_5981	polS	sorbitol dehydrogenase
MCHK_5981	polS	sorbitol dehydrogenase	pp	MCHK_6065	mhl6065	short chain dehydrogenase family protein
MCHK_6065	mhl6065	short chain dehydrogenase family protein	pp	MCHK_6065	mhl6065	short chain dehydrogenase family protein
MCHK_1573	ileS	isoleucyl-tRNA synthetase	pp	MCHK_1573	ileS	isoleucyl-tRNA synthetase
MCHK_0238	rbsB	ribose ABC transporter, periplasmic ribose-binding protein	pp	MCHK_1573	ileS	isoleucyl-tRNA synthetase
MCHK_1128	rbsBch3	periplasmic binding s and sugar binding domain of the LacI family protein	pp	MCHK_1573	ileS	isoleucyl-tRNA synthetase
MCHK_3101	rbsB3	periplasmic binding s and sugar binding domain of the LacI family protein	pp	MCHK_1573	ileS	isoleucyl-tRNA synthetase
MCHK_3655	rbsB4	tat (twin-arginine translocation) pathway signal sequence domain protein	pp	MCHK_1573	ileS	isoleucyl-tRNA synthetase
MCHK_3811	mhr3811	periplasmic binding s and sugar binding domain of the LacI family protein	pp	MCHK_1573	ileS	isoleucyl-tRNA synthetase
MCHK_4822	rbsB	periplasmic binding s and sugar binding domain of the LacI family protein	pp	MCHK_1573	ileS	isoleucyl-tRNA synthetase
MCHK_6254	ilvB1	thiamine pyrophosphate enzyme, N-terminal TPP binding domain protein	pp	MCHK_6254	ilvB1	thiamine pyrophosphate enzyme, N-terminal TPP binding domain protein
MCHK_1687	sthA	pyridine nucleotide-disulphide oxidoreductase family protein	pp	MCHK_6254	ilvB1	thiamine pyrophosphate enzyme, N-terminal TPP binding domain protein
MCHK_2169	lpdA	dihydrolipoyl dehydrogenase	pp	MCHK_6254	ilvB1	thiamine pyrophosphate enzyme, N-terminal TPP binding domain protein
MCHK_2241	gor	glutathione-disulfide reductase	pp	MCHK_6254	ilvB1	thiamine pyrophosphate enzyme, N-terminal TPP binding domain protein
MCHK_5509	lpdA	dihydrolipoyl dehydrogenase	pp	MCHK_6254	ilvB1	thiamine pyrophosphate enzyme, N-terminal TPP binding domain protein
MCHK_5640	lpdA	dihydrolipoyl dehydrogenase	pp	MCHK_6254	ilvB1	thiamine pyrophosphate enzyme, N-terminal TPP binding domain protein
MCHK_6291	merA-1	FAD dependent oxidoreductase family protein	pp	MCHK_6254	ilvB1	thiamine pyrophosphate enzyme, N-terminal TPP binding domain protein
MCHK_6254	ilvB1	thiamine pyrophosphate enzyme, N-terminal TPP binding domain protein	pp	MCHK_2349	rpsB	ribosomal protein S2
MCHK_1590	lpxK	tetraacyldisaccharide 4'-kinase	pp	MCHK_6254	ilvB1	thiamine pyrophosphate enzyme, N-terminal TPP binding domain protein
MCHK_3618	katE	catalase-related immune-responsive family protein	pp	MCHK_3618	katE	catalase-related immune-responsive family protein
MCHK_6499	kdsB	3-deoxy-D-manno-octulosonate cytidylyltransferase	pp	MCHK_6499	kdsB	3-deoxy-D-manno-octulosonate cytidylyltransferase
MCHK_6499	kdsB	3-deoxy-D-manno-octulosonate cytidylyltransferase	pp	MCHK_5827	dnaJ	chaperone protein DnaJ
MCHK_6499	kdsB	3-deoxy-D-manno-octulosonate cytidylyltransferase	pp	MCHK_0023	pepA2	cytosol aminopeptidase family, catalytic domain protein
MCHK_1289	ksgA	dimethyladenosine transferase	pp	MCHK_1289	ksgA	dimethyladenosine transferase
MCHK_0483	mhl0483	FMN-dependent dehydrogenase family protein	pp	MCHK_0483	mhl0483	FMN-dependent dehydrogenase family protein
MCHK_0483	mhl0483	FMN-dependent dehydrogenase family protein	pp	MCHK_3569	lldA	FMN-dependent dehydrogenase family protein
MCHK_0483	mhl0483	FMN-dependent dehydrogenase family protein	pp	MCHK_4279	lldD3	FMN-dependent dehydrogenase family protein
MCHK_3569	lldA	FMN-dependent dehydrogenase family protein	pp	MCHK_3569	lldA	FMN-dependent dehydrogenase family protein
MCHK_3569	lldA	FMN-dependent dehydrogenase family protein	pp	MCHK_4279	lldD3	FMN-dependent dehydrogenase family protein
MCHK_4279	lldD3	FMN-dependent dehydrogenase family protein	pp	MCHK_4279	lldD3	FMN-dependent dehydrogenase family protein
MCHK_0929	glyQ	glycyl-tRNA synthetase, alpha subunit	pp	MCHK_0483	mhl0483	FMN-dependent dehydrogenase family protein
MCHK_0929	glyQ	glycyl-tRNA synthetase, alpha subunit	pp	MCHK_3569	lldA	FMN-dependent dehydrogenase family protein
MCHK_0929	glyQ	glycyl-tRNA synthetase, alpha subunit	pp	MCHK_4279	lldD3	FMN-dependent dehydrogenase family protein
MCHK_2683	mhr2683	DNA repair RadC family protein	pp	MCHK_0483	mhl0483	FMN-dependent dehydrogenase family protein
MCHK_2683	mhr2683	DNA repair RadC family protein	pp	MCHK_3569	lldA	FMN-dependent dehydrogenase family protein
MCHK_2683	mhr2683	DNA repair RadC family protein	pp	MCHK_4279	lldD3	FMN-dependent dehydrogenase family protein
MCHK_2349	rpsB	ribosomal protein S2	pp	MCHK_0483	mhl0483	FMN-dependent dehydrogenase family protein
MCHK_2349	rpsB	ribosomal protein S2	pp	MCHK_3569	lldA	FMN-dependent dehydrogenase family protein
MCHK_2349	rpsB	ribosomal protein S2	pp	MCHK_4279	lldD3	FMN-dependent dehydrogenase family protein
MCHK_5343	leuS	leucyl-tRNA synthetase	pp	MCHK_5343	leuS	leucyl-tRNA synthetase
MCHK_2083	rplC	50S ribosomal protein L3	pp	MCHK_5343	leuS	leucyl-tRNA synthetase
MCHK_5343	leuS	leucyl-tRNA synthetase	pp	MCHK_2349	rpsB	ribosomal protein S2
MCHK_3166	ligA	DNA ligase, NAD-dependent	pp	MCHK_3166	ligA	DNA ligase, NAD-dependent
MCHK_5343	leuS	leucyl-tRNA synthetase	pp	MCHK_3166	ligA	DNA ligase, NAD-dependent
MCHK_2338	lpxD	UDP-3-O-(3-hydroxymyristoyl) glucosamine N-acyltransferase	pp	MCHK_3166	ligA	DNA ligase, NAD-dependent
MCHK_2349	rpsB	ribosomal protein S2	pp	MCHK_3166	ligA	DNA ligase, NAD-dependent
MCHK_3166	ligA	DNA ligase, NAD-dependent	pp	MCHK_4334	lpd2	pyridine nucleotide-disulphide oxidoreductase family protein
MCHK_2334	lpxB	lipid-A-disaccharide synthase	pp	MCHK_2334	lpxB	lipid-A-disaccharide synthase
MCHK_2349	rpsB	ribosomal protein S2	pp	MCHK_2334	lpxB	lipid-A-disaccharide synthase
MCHK_2338	lpxD	UDP-3-O-(3-hydroxymyristoyl) glucosamine N-acyltransferase	pp	MCHK_2338	lpxD	UDP-3-O-(3-hydroxymyristoyl) glucosamine N-acyltransferase
MCHK_5827	dnaJ	chaperone protein DnaJ	pp	MCHK_2338	lpxD	UDP-3-O-(3-hydroxymyristoyl) glucosamine N-acyltransferase
MCHK_2083	rplC	50S ribosomal protein L3	pp	MCHK_2338	lpxD	UDP-3-O-(3-hydroxymyristoyl) glucosamine N-acyltransferase
MCHK_2349	rpsB	ribosomal protein S2	pp	MCHK_2338	lpxD	UDP-3-O-(3-hydroxymyristoyl) glucosamine N-acyltransferase
MCHK_2338	lpxD	UDP-3-O-(3-hydroxymyristoyl) glucosamine N-acyltransferase	pp	MCHK_2100	rpsE	ribosomal protein S5
MCHK_2338	lpxD	UDP-3-O-(3-hydroxymyristoyl) glucosamine N-acyltransferase	pp	MCHK_2079	rpsG	ribosomal protein S7
MCHK_2338	lpxD	UDP-3-O-(3-hydroxymyristoyl) glucosamine N-acyltransferase	pp	MCHK_3685	rluB	conserved hypothetical protein
MCHK_8249	mhl8249	pyridoxal-dependent decarboxylase, pyridoxal binding domain protein	pp	MCHK_8249	mhl8249	pyridoxal-dependent decarboxylase, pyridoxal binding domain protein
MCHK_8249	mhl8249	pyridoxal-dependent decarboxylase, pyridoxal binding domain protein	pp	MCHK_4907	lysA	diaminopimelate decarboxylase
MCHK_4907	lysA	diaminopimelate decarboxylase	pp	MCHK_4907	lysA	diaminopimelate decarboxylase
MCHK_2510	mfd	transcription-repair coupling factor	pp	MCHK_2510	mfd	transcription-repair coupling factor
MCHK_2510	mfd	transcription-repair coupling factor	pp	MCHK_0893	mhr0893	putative uncharacterized protein
MCHK_2256	moaA	molybdenum cofactor biosynthesis protein A	pp	MCHK_2256	moaA	molybdenum cofactor biosynthesis protein A
MCHK_2256	moaA	molybdenum cofactor biosynthesis protein A	pp	MCHK_1528	groL	chaperonin GroL
MCHK_2256	moaA	molybdenum cofactor biosynthesis protein A	pp	MCHK_2607	groL	chaperonin GroL
MCHK_2256	moaA	molybdenum cofactor biosynthesis protein A	pp	MCHK_3733	groL	chaperonin GroL
MCHK_2079	rpsG	ribosomal protein S7	pp	MCHK_2256	moaA	molybdenum cofactor biosynthesis protein A
MCHK_0917	moaB	molybdenum cofactor biosynthesis protein B	pp	MCHK_0917	moaB	molybdenum cofactor biosynthesis protein B
MCHK_2261	mobB	molybdopterin-guanine dinucleotide biosynthesis protein B	pp	MCHK_1331	moaE	moaE family protein
MCHK_2349	rpsB	ribosomal protein S2	pp	MCHK_3734	groS1	chaperonin 10 Kd subunit
MCHK_5217	glmM	phosphoglucosamine mutase	pp	MCHK_5217	glmM	phosphoglucosamine mutase
MCHK_5217	glmM	phosphoglucosamine mutase	pp	MCHK_2349	rpsB	ribosomal protein S2
MCHK_2100	rpsE	ribosomal protein S5	pp	MCHK_5217	glmM	phosphoglucosamine mutase
MCHK_3180	murD	UDP-N-acetylmuramoylalanine--D-glutamate ligase	pp	MCHK_3180	murD	UDP-N-acetylmuramoylalanine--D-glutamate ligase
MCHK_3183	murE	UDP-N-acetylmuramyl-tripeptide synthetases family protein	pp	MCHK_3183	murE	UDP-N-acetylmuramyl-tripeptide synthetases family protein
MCHK_0509	katG	catalase/peroxidase HPI	pp	MCHK_3183	murE	UDP-N-acetylmuramyl-tripeptide synthetases family protein
MCHK_6547	pnp	polyribonucleotide nucleotidyltransferase	pp	MCHK_3183	murE	UDP-N-acetylmuramyl-tripeptide synthetases family protein
MCHK_3183	murE	UDP-N-acetylmuramyl-tripeptide synthetases family protein	pp	MCHK_2349	rpsB	ribosomal protein S2
MCHK_3182	murF	UDP-N-acetylmuramoyl-tripeptide--D-alanyl-D-alanine ligase family protein	pp	MCHK_3182	murF	UDP-N-acetylmuramoyl-tripeptide--D-alanyl-D-alanine ligase family protein
MCHK_3182	murF	UDP-N-acetylmuramoyl-tripeptide--D-alanyl-D-alanine ligase family protein	pp	MCHK_4542	gltD	glutamate synthase, NADH/NADPH, small subunit domain protein
MCHK_3182	murF	UDP-N-acetylmuramoyl-tripeptide--D-alanyl-D-alanine ligase family protein	pp	MCHK_8383	rihA	inosine-uridine preferring nucleoside hydrolase family protein
MCHK_3182	murF	UDP-N-acetylmuramoyl-tripeptide--D-alanyl-D-alanine ligase family protein	pp	MCHK_0503	mhl0503	inosine-uridine preferring nucleoside hydrolase family protein
MCHK_3182	murF	UDP-N-acetylmuramoyl-tripeptide--D-alanyl-D-alanine ligase family protein	pp	MCHK_3547	NSNH	inosine-uridine preferring nucleoside hydrolase
MCHK_3182	murF	UDP-N-acetylmuramoyl-tripeptide--D-alanyl-D-alanine ligase family protein	pp	MCHK_4693	iunH	inosine-uridine preferring nucleoside hydrolase family protein
MCHK_1856	murI	glutamate racemase	pp	MCHK_1856	murI	glutamate racemase
MCHK_2349	rpsB	ribosomal protein S2	pp	MCHK_1856	murI	glutamate racemase
MCHK_4397	narB	molybdopterin oxidoreductase Fe4S4 domain protein	pp	MCHK_4397	narB	molybdopterin oxidoreductase Fe4S4 domain protein
MCHK_4397	narB	molybdopterin oxidoreductase Fe4S4 domain protein	pp	MCHK_1687	sthA	pyridine nucleotide-disulphide oxidoreductase family protein
MCHK_4397	narB	molybdopterin oxidoreductase Fe4S4 domain protein	pp	MCHK_2169	lpdA	dihydrolipoyl dehydrogenase
MCHK_4397	narB	molybdopterin oxidoreductase Fe4S4 domain protein	pp	MCHK_2241	gor	glutathione-disulfide reductase
MCHK_4397	narB	molybdopterin oxidoreductase Fe4S4 domain protein	pp	MCHK_5509	lpdA	dihydrolipoyl dehydrogenase
MCHK_4397	narB	molybdopterin oxidoreductase Fe4S4 domain protein	pp	MCHK_5640	lpdA	dihydrolipoyl dehydrogenase
MCHK_4397	narB	molybdopterin oxidoreductase Fe4S4 domain protein	pp	MCHK_6291	merA-1	FAD dependent oxidoreductase family protein
MCHK_4397	narB	molybdopterin oxidoreductase Fe4S4 domain protein	pp	MCHK_1984	panC	pantoate--beta-alanine ligase
MCHK_4397	narB	molybdopterin oxidoreductase Fe4S4 domain protein	pp	MCHK_4532	mhr4532	calcineurin-like phosphoesterase family protein
MCHK_1984	panC	pantoate--beta-alanine ligase	pp	MCHK_1984	panC	pantoate--beta-alanine ligase
MCHK_1984	panC	pantoate--beta-alanine ligase	pp	MCHK_1985	panB	3-methyl-2-oxobutanoate hydroxymethyltransferase
MCHK_1984	panC	pantoate--beta-alanine ligase	pp	MCHK_3319	panB	ketopantoate hydroxymethyltransferase family protein
MCHK_1984	panC	pantoate--beta-alanine ligase	pp	MCHK_4532	mhr4532	calcineurin-like phosphoesterase family protein
MCHK_0797	dahK	dak1 domain protein	pp	MCHK_2570	parE	DNA topoisomerase IV, B subunit
MCHK_6334	dhaK	dihydroxyacetone kinase, DhaK subunit	pp	MCHK_2570	parE	DNA topoisomerase IV, B subunit
MCHK_6340	dhaK	dihydroxyacetone kinase	pp	MCHK_2570	parE	DNA topoisomerase IV, B subunit
MCHK_1553	ynbC	uncharacterized protein ynbC	pp	MCHK_2570	parE	DNA topoisomerase IV, B subunit
MCHK_2349	rpsB	ribosomal protein S2	pp	MCHK_2570	parE	DNA topoisomerase IV, B subunit
MCHK_4873	secA	preprotein translocase, SecA subunit	pp	MCHK_2570	parE	DNA topoisomerase IV, B subunit
MCHK_0023	pepA2	cytosol aminopeptidase family, catalytic domain protein	pp	MCHK_0023	pepA2	cytosol aminopeptidase family, catalytic domain protein
MCHK_1155	pepN	aminopeptidase N	pp	MCHK_1155	pepN	aminopeptidase N
MCHK_1528	groL	chaperonin GroL	pp	MCHK_1155	pepN	aminopeptidase N
MCHK_2607	groL	chaperonin GroL	pp	MCHK_1155	pepN	aminopeptidase N
MCHK_3733	groL	chaperonin GroL	pp	MCHK_1155	pepN	aminopeptidase N
MCHK_6120	pheS	phenylalanyl-tRNA synthetase, alpha subunit	pp	MCHK_6120	pheS	phenylalanyl-tRNA synthetase, alpha subunit
MCHK_6118	pheT	phenylalanyl-tRNA synthetase, beta subunit	pp	MCHK_6120	pheS	phenylalanyl-tRNA synthetase, alpha subunit
MCHK_6118	pheT	phenylalanyl-tRNA synthetase, beta subunit	pp	MCHK_6118	pheT	phenylalanyl-tRNA synthetase, beta subunit
MCHK_2510	mfd	transcription-repair coupling factor	pp	MCHK_6118	pheT	phenylalanyl-tRNA synthetase, beta subunit
MCHK_3960	phr	DNA photolyase family protein	pp	MCHK_3960	phr	DNA photolyase family protein
MCHK_5961	pncB	nicotinate phosphoribosyltransferase	pp	MCHK_5961	pncB	nicotinate phosphoribosyltransferase
MCHK_5961	pncB	nicotinate phosphoribosyltransferase	pp	MCHK_2349	rpsB	ribosomal protein S2
MCHK_6547	pnp	polyribonucleotide nucleotidyltransferase	pp	MCHK_6547	pnp	polyribonucleotide nucleotidyltransferase
MCHK_6547	pnp	polyribonucleotide nucleotidyltransferase	pp	MCHK_2100	rpsE	ribosomal protein S5
MCHK_6547	pnp	polyribonucleotide nucleotidyltransferase	pp	MCHK_2079	rpsG	ribosomal protein S7
MCHK_3685	rluB	conserved hypothetical protein	pp	MCHK_6547	pnp	polyribonucleotide nucleotidyltransferase
MCHK_2003	prfB	peptide chain release factor 2	pp	MCHK_2003	prfB	peptide chain release factor 2
MCHK_2003	prfB	peptide chain release factor 2	pp	MCHK_1349	dmsA	molybdopterin oxidoreductase Fe4S4 domain protein
MCHK_2003	prfB	peptide chain release factor 2	pp	MCHK_3251	gltB2	pyridine nucleotide-disulphide oxidoreductase family protein
MCHK_2003	prfB	peptide chain release factor 2	pp	MCHK_2570	parE	DNA topoisomerase IV, B subunit
MCHK_2003	prfB	peptide chain release factor 2	pp	MCHK_2349	rpsB	ribosomal protein S2
MCHK_2100	rpsE	ribosomal protein S5	pp	MCHK_2003	prfB	peptide chain release factor 2
MCHK_5456	gcp	metalloendopeptidase, , glycoprotease family protein	pp	MCHK_2003	prfB	peptide chain release factor 2
MCHK_5338	priA	primosomal protein N'	pp	MCHK_5338	priA	primosomal protein N'
MCHK_5316	proA	glutamate-5-semialdehyde dehydrogenase	pp	MCHK_5316	proA	glutamate-5-semialdehyde dehydrogenase
MCHK_0627	mhr0627	ABC transporter family protein	pp	MCHK_5316	proA	glutamate-5-semialdehyde dehydrogenase
MCHK_2449	urtE	urea ABC transporter, ATP-binding protein UrtE	pp	MCHK_5316	proA	glutamate-5-semialdehyde dehydrogenase
MCHK_3273	cysA	sulfate ABC transporter, ATP-binding family protein	pp	MCHK_5316	proA	glutamate-5-semialdehyde dehydrogenase
MCHK_3343	ssuB	ABC transporter family protein	pp	MCHK_5316	proA	glutamate-5-semialdehyde dehydrogenase
MCHK_5621	mhl5621	ABC transporter family protein	pp	MCHK_5316	proA	glutamate-5-semialdehyde dehydrogenase
MCHK_2338	lpxD	UDP-3-O-(3-hydroxymyristoyl) glucosamine N-acyltransferase	pp	MCHK_5316	proA	glutamate-5-semialdehyde dehydrogenase
MCHK_5166	pyk	pyruvate kinase	pp	MCHK_5166	pyk	pyruvate kinase
MCHK_6534	lnt	apolipoprotein N-acyltransferase	pp	MCHK_5166	pyk	pyruvate kinase
MCHK_2512	recG	ATP-dependent DNA helicase RecG	pp	MCHK_2512	recG	ATP-dependent DNA helicase RecG
MCHK_2661	recJ	single-stranded-DNA-specific exonuclease RecJ	pp	MCHK_2661	recJ	single-stranded-DNA-specific exonuclease RecJ
MCHK_5827	dnaJ	chaperone protein DnaJ	pp	MCHK_2661	recJ	single-stranded-DNA-specific exonuclease RecJ
MCHK_1687	sthA	pyridine nucleotide-disulphide oxidoreductase family protein	pp	MCHK_2661	recJ	single-stranded-DNA-specific exonuclease RecJ
MCHK_2169	lpdA	dihydrolipoyl dehydrogenase	pp	MCHK_2661	recJ	single-stranded-DNA-specific exonuclease RecJ
MCHK_2241	gor	glutathione-disulfide reductase	pp	MCHK_2661	recJ	single-stranded-DNA-specific exonuclease RecJ
MCHK_5509	lpdA	dihydrolipoyl dehydrogenase	pp	MCHK_2661	recJ	single-stranded-DNA-specific exonuclease RecJ
MCHK_5640	lpdA	dihydrolipoyl dehydrogenase	pp	MCHK_2661	recJ	single-stranded-DNA-specific exonuclease RecJ
MCHK_6291	merA-1	FAD dependent oxidoreductase family protein	pp	MCHK_2661	recJ	single-stranded-DNA-specific exonuclease RecJ
MCHK_3167	recN	DNA repair protein RecN	pp	MCHK_3167	recN	DNA repair protein RecN
MCHK_5325	recQ	ATP-dependent DNA helicase RecQ	pp	MCHK_5325	recQ	ATP-dependent DNA helicase RecQ
MCHK_1687	sthA	pyridine nucleotide-disulphide oxidoreductase family protein	pp	MCHK_5325	recQ	ATP-dependent DNA helicase RecQ
MCHK_2169	lpdA	dihydrolipoyl dehydrogenase	pp	MCHK_5325	recQ	ATP-dependent DNA helicase RecQ
MCHK_2241	gor	glutathione-disulfide reductase	pp	MCHK_5325	recQ	ATP-dependent DNA helicase RecQ
MCHK_5509	lpdA	dihydrolipoyl dehydrogenase	pp	MCHK_5325	recQ	ATP-dependent DNA helicase RecQ
MCHK_5640	lpdA	dihydrolipoyl dehydrogenase	pp	MCHK_5325	recQ	ATP-dependent DNA helicase RecQ
MCHK_6291	merA-1	FAD dependent oxidoreductase family protein	pp	MCHK_5325	recQ	ATP-dependent DNA helicase RecQ
MCHK_5325	recQ	ATP-dependent DNA helicase RecQ	pp	MCHK_2519	topA	DNA topoisomerase I
MCHK_1017	rfbC	dTDP-4-dehydrorhamnose 3,5-epimerase	pp	MCHK_1017	rfbC	dTDP-4-dehydrorhamnose 3,5-epimerase
MCHK_1528	groL	chaperonin GroL	pp	MCHK_1017	rfbC	dTDP-4-dehydrorhamnose 3,5-epimerase
MCHK_2607	groL	chaperonin GroL	pp	MCHK_1017	rfbC	dTDP-4-dehydrorhamnose 3,5-epimerase
MCHK_3733	groL	chaperonin GroL	pp	MCHK_1017	rfbC	dTDP-4-dehydrorhamnose 3,5-epimerase
MCHK_1720	ribD	riboflavin biosynthesis protein RibD	pp	MCHK_1720	ribD	riboflavin biosynthesis protein RibD
MCHK_1720	ribD	riboflavin biosynthesis protein RibD	pp	MCHK_0330	accC	acetyl-CoA carboxylase, biotin carboxylase
MCHK_1720	ribD	riboflavin biosynthesis protein RibD	pp	MCHK_1172	mccA	carbamoyl-phosphate synthase L chain, N-terminal domain protein
MCHK_1720	ribD	riboflavin biosynthesis protein RibD	pp	MCHK_1991	accC	acetyl-CoA carboxylase, biotin carboxylase
MCHK_1720	ribD	riboflavin biosynthesis protein RibD	pp	MCHK_2546	pccA	propionyl-CoA carboxylase, alpha subunit
MCHK_1528	groL	chaperonin GroL	pp	MCHK_1720	ribD	riboflavin biosynthesis protein RibD
MCHK_2607	groL	chaperonin GroL	pp	MCHK_1720	ribD	riboflavin biosynthesis protein RibD
MCHK_3733	groL	chaperonin GroL	pp	MCHK_1720	ribD	riboflavin biosynthesis protein RibD
MCHK_3268	pbpC	penicillin-binding protein 1C	pp	MCHK_1720	ribD	riboflavin biosynthesis protein RibD
MCHK_1720	ribD	riboflavin biosynthesis protein RibD	pp	MCHK_2083	rplC	50S ribosomal protein L3
MCHK_2349	rpsB	ribosomal protein S2	pp	MCHK_1720	ribD	riboflavin biosynthesis protein RibD
MCHK_2079	rpsG	ribosomal protein S7	pp	MCHK_1720	ribD	riboflavin biosynthesis protein RibD
MCHK_1672	rnd	ribonuclease D	pp	MCHK_1672	rnd	ribonuclease D
MCHK_5762	mhr5762	putative phospholipid-binding domain protein	pp	MCHK_5762	mhr5762	putative phospholipid-binding domain protein
MCHK_5762	mhr5762	putative phospholipid-binding domain protein	pp	MCHK_5827	dnaJ	chaperone protein DnaJ
MCHK_0795	rpiB	sugar-phosphate isomerases, RpiB/LacA/LacB family protein	pp	MCHK_0795	rpiB	sugar-phosphate isomerases, RpiB/LacA/LacB family protein
MCHK_0023	pepA2	cytosol aminopeptidase family, catalytic domain protein	pp	MCHK_4088	rpoD	RNA polymerase sigma factor RpoD
MCHK_2349	rpsB	ribosomal protein S2	pp	MCHK_4088	rpoD	RNA polymerase sigma factor RpoD
MCHK_2100	rpsE	ribosomal protein S5	pp	MCHK_4088	rpoD	RNA polymerase sigma factor RpoD
MCHK_4088	rpoD	RNA polymerase sigma factor RpoD	pp	MCHK_2079	rpsG	ribosomal protein S7
MCHK_7137	rpoN	RNA polymerase sigma-54 factor	pp	MCHK_7137	rpoN	RNA polymerase sigma-54 factor
MCHK_7137	rpoN	RNA polymerase sigma-54 factor	pp	MCHK_8190	rpoN	sigma-54 factor, core binding domain protein
MCHK_7137	rpoN	RNA polymerase sigma-54 factor	pp	MCHK_4698	rpoN	RNA polymerase sigma-54 factor
MCHK_8190	rpoN	sigma-54 factor, core binding domain protein	pp	MCHK_8190	rpoN	sigma-54 factor, core binding domain protein
MCHK_8190	rpoN	sigma-54 factor, core binding domain protein	pp	MCHK_4698	rpoN	RNA polymerase sigma-54 factor
MCHK_4698	rpoN	RNA polymerase sigma-54 factor	pp	MCHK_4698	rpoN	RNA polymerase sigma-54 factor
MCHK_2100	rpsE	ribosomal protein S5	pp	MCHK_2100	rpsE	ribosomal protein S5
MCHK_2083	rplC	50S ribosomal protein L3	pp	MCHK_2100	rpsE	ribosomal protein S5
MCHK_2100	rpsE	ribosomal protein S5	pp	MCHK_2349	rpsB	ribosomal protein S2
MCHK_2079	rpsG	ribosomal protein S7	pp	MCHK_2100	rpsE	ribosomal protein S5
MCHK_4873	secA	preprotein translocase, SecA subunit	pp	MCHK_1252	aas	bifunctional Aas protein
MCHK_4873	secA	preprotein translocase, SecA subunit	pp	MCHK_6474	aas	bifunctional aas domain protein
MCHK_4873	secA	preprotein translocase, SecA subunit	pp	MCHK_7219	bioB	biotin synthase
MCHK_4436	motA	motility protein A	pp	MCHK_4873	secA	preprotein translocase, SecA subunit
MCHK_4873	secA	preprotein translocase, SecA subunit	pp	MCHK_2349	rpsB	ribosomal protein S2
MCHK_4873	secA	preprotein translocase, SecA subunit	pp	MCHK_4377	trmU	tRNA (5-methylaminomethyl-2-thiouridylate)-methyltransferase
MCHK_5097	rluD	pseudouridine synthase, RluA family protein	pp	MCHK_5097	rluD	pseudouridine synthase, RluA family protein
MCHK_0553	mhl0553	deoR-like helix-turn-helix domain protein	pp	MCHK_0553	mhl0553	deoR-like helix-turn-helix domain protein
MCHK_0553	mhl0553	deoR-like helix-turn-helix domain protein	pp	MCHK_1553	ynbC	uncharacterized protein ynbC
MCHK_2083	rplC	50S ribosomal protein L3	pp	MCHK_0553	mhl0553	deoR-like helix-turn-helix domain protein
MCHK_2349	rpsB	ribosomal protein S2	pp	MCHK_0553	mhl0553	deoR-like helix-turn-helix domain protein
MCHK_2100	rpsE	ribosomal protein S5	pp	MCHK_0553	mhl0553	deoR-like helix-turn-helix domain protein
MCHK_0492	tag	methyladenine glycosylase family protein	pp	MCHK_0492	tag	methyladenine glycosylase family protein
MCHK_0492	tag	methyladenine glycosylase family protein	pp	MCHK_2100	rpsE	ribosomal protein S5
MCHK_3899	ackA	acetate kinase	pp	MCHK_3899	ackA	acetate kinase
MCHK_5651	mnmE	tRNA modification GTPase mnmE	pp	MCHK_5651	mnmE	tRNA modification GTPase mnmE
MCHK_1687	sthA	pyridine nucleotide-disulphide oxidoreductase family protein	pp	MCHK_5651	mnmE	tRNA modification GTPase mnmE
MCHK_2169	lpdA	dihydrolipoyl dehydrogenase	pp	MCHK_5651	mnmE	tRNA modification GTPase mnmE
MCHK_2241	gor	glutathione-disulfide reductase	pp	MCHK_5651	mnmE	tRNA modification GTPase mnmE
MCHK_5509	lpdA	dihydrolipoyl dehydrogenase	pp	MCHK_5651	mnmE	tRNA modification GTPase mnmE
MCHK_5640	lpdA	dihydrolipoyl dehydrogenase	pp	MCHK_5651	mnmE	tRNA modification GTPase mnmE
MCHK_6291	merA-1	FAD dependent oxidoreductase family protein	pp	MCHK_5651	mnmE	tRNA modification GTPase mnmE
MCHK_5651	mnmE	tRNA modification GTPase mnmE	pp	MCHK_2083	rplC	50S ribosomal protein L3
MCHK_5651	mnmE	tRNA modification GTPase mnmE	pp	MCHK_2349	rpsB	ribosomal protein S2
MCHK_5651	mnmE	tRNA modification GTPase mnmE	pp	MCHK_2079	rpsG	ribosomal protein S7
MCHK_4873	secA	preprotein translocase, SecA subunit	pp	MCHK_5651	mnmE	tRNA modification GTPase mnmE
MCHK_5104	tkt	transketolase	pp	MCHK_5104	tkt	transketolase
MCHK_2519	topA	DNA topoisomerase I	pp	MCHK_2519	topA	DNA topoisomerase I
MCHK_2519	topA	DNA topoisomerase I	pp	MCHK_1848	alaS	alanyl-tRNA synthetase
MCHK_2617	mdtA1	efflux transporter, RND family, MFP subunit	pp	MCHK_2519	topA	DNA topoisomerase I
MCHK_3039	mhr3039	efflux transporter, RND family, MFP subunit	pp	MCHK_2519	topA	DNA topoisomerase I
MCHK_2816	kdgK	pfkB carbohydrate kinase family protein	pp	MCHK_2519	topA	DNA topoisomerase I
MCHK_1687	sthA	pyridine nucleotide-disulphide oxidoreductase family protein	pp	MCHK_2519	topA	DNA topoisomerase I
MCHK_2169	lpdA	dihydrolipoyl dehydrogenase	pp	MCHK_2519	topA	DNA topoisomerase I
MCHK_2241	gor	glutathione-disulfide reductase	pp	MCHK_2519	topA	DNA topoisomerase I
MCHK_5509	lpdA	dihydrolipoyl dehydrogenase	pp	MCHK_2519	topA	DNA topoisomerase I
MCHK_5640	lpdA	dihydrolipoyl dehydrogenase	pp	MCHK_2519	topA	DNA topoisomerase I
MCHK_6291	merA-1	FAD dependent oxidoreductase family protein	pp	MCHK_2519	topA	DNA topoisomerase I
MCHK_2661	recJ	single-stranded-DNA-specific exonuclease RecJ	pp	MCHK_2519	topA	DNA topoisomerase I
MCHK_2083	rplC	50S ribosomal protein L3	pp	MCHK_2519	topA	DNA topoisomerase I
MCHK_2100	rpsE	ribosomal protein S5	pp	MCHK_2519	topA	DNA topoisomerase I
MCHK_2519	topA	DNA topoisomerase I	pp	MCHK_2079	rpsG	ribosomal protein S7
MCHK_3685	rluB	conserved hypothetical protein	pp	MCHK_2519	topA	DNA topoisomerase I
MCHK_6360	trpS	tryptophanyl-tRNA synthetase	pp	MCHK_6360	trpS	tryptophanyl-tRNA synthetase
MCHK_6360	trpS	tryptophanyl-tRNA synthetase	pp	MCHK_2349	rpsB	ribosomal protein S2
MCHK_6360	trpS	tryptophanyl-tRNA synthetase	pp	MCHK_2100	rpsE	ribosomal protein S5
MCHK_4852	ubiG	3-demethylubiquinone-9 3-O-methyltransferase	pp	MCHK_4852	ubiG	3-demethylubiquinone-9 3-O-methyltransferase
MCHK_5478	ubiF	ubiquinone biosynthesis hydroxylase, UbiH/UbiF/VisC/COQ6 family protein	pp	MCHK_5478	ubiF	ubiquinone biosynthesis hydroxylase, UbiH/UbiF/VisC/COQ6 family protein
MCHK_0305	fabG28	short chain dehydrogenase family protein	pp	MCHK_0305	fabG28	short chain dehydrogenase family protein
MCHK_0305	fabG28	short chain dehydrogenase family protein	pp	MCHK_0340	fabG	short chain dehydrogenase family protein
MCHK_0305	fabG28	short chain dehydrogenase family protein	pp	MCHK_0450	mhl0450	short chain dehydrogenase family protein
MCHK_0305	fabG28	short chain dehydrogenase family protein	pp	MCHK_0705	fabG15	short chain dehydrogenase family protein
MCHK_0305	fabG28	short chain dehydrogenase family protein	pp	MCHK_1808	mhl1808	short-chain dehydrogenase/reductase SDR
MCHK_0305	fabG28	short chain dehydrogenase family protein	pp	MCHK_3846	mhr3846	short-chain dehydrogenase/reductase SDR
MCHK_0305	fabG28	short chain dehydrogenase family protein	pp	MCHK_3849	fabG8	short chain dehydrogenase family protein
MCHK_0305	fabG28	short chain dehydrogenase family protein	pp	MCHK_4610	ucpA	short chain dehydrogenase family protein
MCHK_0305	fabG28	short chain dehydrogenase family protein	pp	MCHK_5015	mhl5015	D-3-hydroxybutyrate dehydrogenase
MCHK_0305	fabG28	short chain dehydrogenase family protein	pp	MCHK_5394	fabG	short chain dehydrogenase family protein
MCHK_0305	fabG28	short chain dehydrogenase family protein	pp	MCHK_5411	fabG8	short chain dehydrogenase family protein
MCHK_0305	fabG28	short chain dehydrogenase family protein	pp	MCHK_5848	BDH2	3-hydroxybutyrate dehydrogenase type 2
MCHK_0305	fabG28	short chain dehydrogenase family protein	pp	MCHK_6029	hpoE	short chain dehydrogenase family protein
MCHK_0340	fabG	short chain dehydrogenase family protein	pp	MCHK_0340	fabG	short chain dehydrogenase family protein
MCHK_0340	fabG	short chain dehydrogenase family protein	pp	MCHK_0450	mhl0450	short chain dehydrogenase family protein
MCHK_0340	fabG	short chain dehydrogenase family protein	pp	MCHK_0705	fabG15	short chain dehydrogenase family protein
MCHK_0340	fabG	short chain dehydrogenase family protein	pp	MCHK_1808	mhl1808	short-chain dehydrogenase/reductase SDR
MCHK_0340	fabG	short chain dehydrogenase family protein	pp	MCHK_3846	mhr3846	short-chain dehydrogenase/reductase SDR
MCHK_0340	fabG	short chain dehydrogenase family protein	pp	MCHK_3849	fabG8	short chain dehydrogenase family protein
MCHK_0340	fabG	short chain dehydrogenase family protein	pp	MCHK_4610	ucpA	short chain dehydrogenase family protein
MCHK_0340	fabG	short chain dehydrogenase family protein	pp	MCHK_5015	mhl5015	D-3-hydroxybutyrate dehydrogenase
MCHK_0340	fabG	short chain dehydrogenase family protein	pp	MCHK_5394	fabG	short chain dehydrogenase family protein
MCHK_0340	fabG	short chain dehydrogenase family protein	pp	MCHK_5411	fabG8	short chain dehydrogenase family protein
MCHK_0340	fabG	short chain dehydrogenase family protein	pp	MCHK_5848	BDH2	3-hydroxybutyrate dehydrogenase type 2
MCHK_0340	fabG	short chain dehydrogenase family protein	pp	MCHK_6029	hpoE	short chain dehydrogenase family protein
MCHK_0450	mhl0450	short chain dehydrogenase family protein	pp	MCHK_0450	mhl0450	short chain dehydrogenase family protein
MCHK_0450	mhl0450	short chain dehydrogenase family protein	pp	MCHK_0705	fabG15	short chain dehydrogenase family protein
MCHK_0450	mhl0450	short chain dehydrogenase family protein	pp	MCHK_1808	mhl1808	short-chain dehydrogenase/reductase SDR
MCHK_0450	mhl0450	short chain dehydrogenase family protein	pp	MCHK_3846	mhr3846	short-chain dehydrogenase/reductase SDR
MCHK_0450	mhl0450	short chain dehydrogenase family protein	pp	MCHK_3849	fabG8	short chain dehydrogenase family protein
MCHK_0450	mhl0450	short chain dehydrogenase family protein	pp	MCHK_4610	ucpA	short chain dehydrogenase family protein
MCHK_0450	mhl0450	short chain dehydrogenase family protein	pp	MCHK_5015	mhl5015	D-3-hydroxybutyrate dehydrogenase
MCHK_0450	mhl0450	short chain dehydrogenase family protein	pp	MCHK_5394	fabG	short chain dehydrogenase family protein
MCHK_0450	mhl0450	short chain dehydrogenase family protein	pp	MCHK_5411	fabG8	short chain dehydrogenase family protein
MCHK_0450	mhl0450	short chain dehydrogenase family protein	pp	MCHK_5848	BDH2	3-hydroxybutyrate dehydrogenase type 2
MCHK_0450	mhl0450	short chain dehydrogenase family protein	pp	MCHK_6029	hpoE	short chain dehydrogenase family protein
MCHK_0705	fabG15	short chain dehydrogenase family protein	pp	MCHK_0705	fabG15	short chain dehydrogenase family protein
MCHK_0705	fabG15	short chain dehydrogenase family protein	pp	MCHK_1808	mhl1808	short-chain dehydrogenase/reductase SDR
MCHK_0705	fabG15	short chain dehydrogenase family protein	pp	MCHK_3846	mhr3846	short-chain dehydrogenase/reductase SDR
MCHK_0705	fabG15	short chain dehydrogenase family protein	pp	MCHK_3849	fabG8	short chain dehydrogenase family protein
MCHK_0705	fabG15	short chain dehydrogenase family protein	pp	MCHK_4610	ucpA	short chain dehydrogenase family protein
MCHK_0705	fabG15	short chain dehydrogenase family protein	pp	MCHK_5015	mhl5015	D-3-hydroxybutyrate dehydrogenase
MCHK_0705	fabG15	short chain dehydrogenase family protein	pp	MCHK_5394	fabG	short chain dehydrogenase family protein
MCHK_0705	fabG15	short chain dehydrogenase family protein	pp	MCHK_5411	fabG8	short chain dehydrogenase family protein
MCHK_0705	fabG15	short chain dehydrogenase family protein	pp	MCHK_5848	BDH2	3-hydroxybutyrate dehydrogenase type 2
MCHK_0705	fabG15	short chain dehydrogenase family protein	pp	MCHK_6029	hpoE	short chain dehydrogenase family protein
MCHK_1808	mhl1808	short-chain dehydrogenase/reductase SDR	pp	MCHK_1808	mhl1808	short-chain dehydrogenase/reductase SDR
MCHK_1808	mhl1808	short-chain dehydrogenase/reductase SDR	pp	MCHK_3846	mhr3846	short-chain dehydrogenase/reductase SDR
MCHK_1808	mhl1808	short-chain dehydrogenase/reductase SDR	pp	MCHK_3849	fabG8	short chain dehydrogenase family protein
MCHK_1808	mhl1808	short-chain dehydrogenase/reductase SDR	pp	MCHK_4610	ucpA	short chain dehydrogenase family protein
MCHK_1808	mhl1808	short-chain dehydrogenase/reductase SDR	pp	MCHK_5015	mhl5015	D-3-hydroxybutyrate dehydrogenase
MCHK_1808	mhl1808	short-chain dehydrogenase/reductase SDR	pp	MCHK_5394	fabG	short chain dehydrogenase family protein
MCHK_1808	mhl1808	short-chain dehydrogenase/reductase SDR	pp	MCHK_5411	fabG8	short chain dehydrogenase family protein
MCHK_1808	mhl1808	short-chain dehydrogenase/reductase SDR	pp	MCHK_5848	BDH2	3-hydroxybutyrate dehydrogenase type 2
MCHK_1808	mhl1808	short-chain dehydrogenase/reductase SDR	pp	MCHK_6029	hpoE	short chain dehydrogenase family protein
MCHK_3846	mhr3846	short-chain dehydrogenase/reductase SDR	pp	MCHK_3846	mhr3846	short-chain dehydrogenase/reductase SDR
MCHK_3846	mhr3846	short-chain dehydrogenase/reductase SDR	pp	MCHK_3849	fabG8	short chain dehydrogenase family protein
MCHK_3846	mhr3846	short-chain dehydrogenase/reductase SDR	pp	MCHK_4610	ucpA	short chain dehydrogenase family protein
MCHK_3846	mhr3846	short-chain dehydrogenase/reductase SDR	pp	MCHK_5015	mhl5015	D-3-hydroxybutyrate dehydrogenase
MCHK_3846	mhr3846	short-chain dehydrogenase/reductase SDR	pp	MCHK_5394	fabG	short chain dehydrogenase family protein
MCHK_3846	mhr3846	short-chain dehydrogenase/reductase SDR	pp	MCHK_5411	fabG8	short chain dehydrogenase family protein
MCHK_3846	mhr3846	short-chain dehydrogenase/reductase SDR	pp	MCHK_5848	BDH2	3-hydroxybutyrate dehydrogenase type 2
MCHK_3846	mhr3846	short-chain dehydrogenase/reductase SDR	pp	MCHK_6029	hpoE	short chain dehydrogenase family protein
MCHK_3849	fabG8	short chain dehydrogenase family protein	pp	MCHK_3849	fabG8	short chain dehydrogenase family protein
MCHK_3849	fabG8	short chain dehydrogenase family protein	pp	MCHK_4610	ucpA	short chain dehydrogenase family protein
MCHK_3849	fabG8	short chain dehydrogenase family protein	pp	MCHK_5015	mhl5015	D-3-hydroxybutyrate dehydrogenase
MCHK_3849	fabG8	short chain dehydrogenase family protein	pp	MCHK_5394	fabG	short chain dehydrogenase family protein
MCHK_3849	fabG8	short chain dehydrogenase family protein	pp	MCHK_5411	fabG8	short chain dehydrogenase family protein
MCHK_3849	fabG8	short chain dehydrogenase family protein	pp	MCHK_5848	BDH2	3-hydroxybutyrate dehydrogenase type 2
MCHK_3849	fabG8	short chain dehydrogenase family protein	pp	MCHK_6029	hpoE	short chain dehydrogenase family protein
MCHK_4610	ucpA	short chain dehydrogenase family protein	pp	MCHK_4610	ucpA	short chain dehydrogenase family protein
MCHK_4610	ucpA	short chain dehydrogenase family protein	pp	MCHK_5015	mhl5015	D-3-hydroxybutyrate dehydrogenase
MCHK_4610	ucpA	short chain dehydrogenase family protein	pp	MCHK_5394	fabG	short chain dehydrogenase family protein
MCHK_4610	ucpA	short chain dehydrogenase family protein	pp	MCHK_5411	fabG8	short chain dehydrogenase family protein
MCHK_4610	ucpA	short chain dehydrogenase family protein	pp	MCHK_5848	BDH2	3-hydroxybutyrate dehydrogenase type 2
MCHK_4610	ucpA	short chain dehydrogenase family protein	pp	MCHK_6029	hpoE	short chain dehydrogenase family protein
MCHK_5015	mhl5015	D-3-hydroxybutyrate dehydrogenase	pp	MCHK_5015	mhl5015	D-3-hydroxybutyrate dehydrogenase
MCHK_5015	mhl5015	D-3-hydroxybutyrate dehydrogenase	pp	MCHK_5394	fabG	short chain dehydrogenase family protein
MCHK_5015	mhl5015	D-3-hydroxybutyrate dehydrogenase	pp	MCHK_5411	fabG8	short chain dehydrogenase family protein
MCHK_5015	mhl5015	D-3-hydroxybutyrate dehydrogenase	pp	MCHK_5848	BDH2	3-hydroxybutyrate dehydrogenase type 2
MCHK_5015	mhl5015	D-3-hydroxybutyrate dehydrogenase	pp	MCHK_6029	hpoE	short chain dehydrogenase family protein
MCHK_5394	fabG	short chain dehydrogenase family protein	pp	MCHK_5394	fabG	short chain dehydrogenase family protein
MCHK_5394	fabG	short chain dehydrogenase family protein	pp	MCHK_5411	fabG8	short chain dehydrogenase family protein
MCHK_5394	fabG	short chain dehydrogenase family protein	pp	MCHK_5848	BDH2	3-hydroxybutyrate dehydrogenase type 2
MCHK_5394	fabG	short chain dehydrogenase family protein	pp	MCHK_6029	hpoE	short chain dehydrogenase family protein
MCHK_5411	fabG8	short chain dehydrogenase family protein	pp	MCHK_5411	fabG8	short chain dehydrogenase family protein
MCHK_5411	fabG8	short chain dehydrogenase family protein	pp	MCHK_5848	BDH2	3-hydroxybutyrate dehydrogenase type 2
MCHK_5411	fabG8	short chain dehydrogenase family protein	pp	MCHK_6029	hpoE	short chain dehydrogenase family protein
MCHK_5848	BDH2	3-hydroxybutyrate dehydrogenase type 2	pp	MCHK_5848	BDH2	3-hydroxybutyrate dehydrogenase type 2
MCHK_5848	BDH2	3-hydroxybutyrate dehydrogenase type 2	pp	MCHK_6029	hpoE	short chain dehydrogenase family protein
MCHK_6029	hpoE	short chain dehydrogenase family protein	pp	MCHK_6029	hpoE	short chain dehydrogenase family protein
MCHK_5582	asd	aspartate-semialdehyde dehydrogenase	pp	MCHK_5582	asd	aspartate-semialdehyde dehydrogenase
MCHK_5166	pyk	pyruvate kinase	pp	MCHK_5582	asd	aspartate-semialdehyde dehydrogenase
MCHK_4224	mhr4224	ABC transporter family protein	pp	MCHK_4224	mhr4224	ABC transporter family protein
MCHK_4224	mhr4224	ABC transporter family protein	pp	MCHK_5205	mhr5205	ABC transporter family protein
MCHK_5205	mhr5205	ABC transporter family protein	pp	MCHK_5205	mhr5205	ABC transporter family protein
MCHK_4224	mhr4224	ABC transporter family protein	pp	MCHK_0550	aldA	lactaldehyde dehydrogenase
MCHK_4224	mhr4224	ABC transporter family protein	pp	MCHK_4407	pcd2	piperideine-6-carboxylate dehydrogenase domain protein
MCHK_4224	mhr4224	ABC transporter family protein	pp	MCHK_4578	aldA	aldehyde dehydrogenase family protein
MCHK_5205	mhr5205	ABC transporter family protein	pp	MCHK_0550	aldA	lactaldehyde dehydrogenase
MCHK_5205	mhr5205	ABC transporter family protein	pp	MCHK_4407	pcd2	piperideine-6-carboxylate dehydrogenase domain protein
MCHK_5205	mhr5205	ABC transporter family protein	pp	MCHK_4578	aldA	aldehyde dehydrogenase family protein
MCHK_4224	mhr4224	ABC transporter family protein	pp	MCHK_3251	gltB2	pyridine nucleotide-disulphide oxidoreductase family protein
MCHK_5205	mhr5205	ABC transporter family protein	pp	MCHK_3251	gltB2	pyridine nucleotide-disulphide oxidoreductase family protein
MCHK_1359	uvrD	uvrD/REP helicase family protein	pp	MCHK_2450	urtD	urea ABC transporter, ATP-binding protein UrtD
MCHK_1359	uvrD	uvrD/REP helicase family protein	pp	MCHK_5859	metN	ABC transporter family protein
MCHK_3138	uvrD1	uvrD/REP helicase family protein	pp	MCHK_2450	urtD	urea ABC transporter, ATP-binding protein UrtD
MCHK_3138	uvrD1	uvrD/REP helicase family protein	pp	MCHK_5859	metN	ABC transporter family protein
MCHK_1359	uvrD	uvrD/REP helicase family protein	pp	MCHK_1687	sthA	pyridine nucleotide-disulphide oxidoreductase family protein
MCHK_1359	uvrD	uvrD/REP helicase family protein	pp	MCHK_2169	lpdA	dihydrolipoyl dehydrogenase
MCHK_1359	uvrD	uvrD/REP helicase family protein	pp	MCHK_2241	gor	glutathione-disulfide reductase
MCHK_1359	uvrD	uvrD/REP helicase family protein	pp	MCHK_5509	lpdA	dihydrolipoyl dehydrogenase
MCHK_1359	uvrD	uvrD/REP helicase family protein	pp	MCHK_5640	lpdA	dihydrolipoyl dehydrogenase
MCHK_1359	uvrD	uvrD/REP helicase family protein	pp	MCHK_6291	merA-1	FAD dependent oxidoreductase family protein
MCHK_3138	uvrD1	uvrD/REP helicase family protein	pp	MCHK_1687	sthA	pyridine nucleotide-disulphide oxidoreductase family protein
MCHK_3138	uvrD1	uvrD/REP helicase family protein	pp	MCHK_2169	lpdA	dihydrolipoyl dehydrogenase
MCHK_3138	uvrD1	uvrD/REP helicase family protein	pp	MCHK_2241	gor	glutathione-disulfide reductase
MCHK_3138	uvrD1	uvrD/REP helicase family protein	pp	MCHK_5509	lpdA	dihydrolipoyl dehydrogenase
MCHK_3138	uvrD1	uvrD/REP helicase family protein	pp	MCHK_5640	lpdA	dihydrolipoyl dehydrogenase
MCHK_3138	uvrD1	uvrD/REP helicase family protein	pp	MCHK_6291	merA-1	FAD dependent oxidoreductase family protein
MCHK_1155	pepN	aminopeptidase N	pp	MCHK_1359	uvrD	uvrD/REP helicase family protein
MCHK_1155	pepN	aminopeptidase N	pp	MCHK_3138	uvrD1	uvrD/REP helicase family protein
MCHK_1359	uvrD	uvrD/REP helicase family protein	pp	MCHK_2083	rplC	50S ribosomal protein L3
MCHK_3138	uvrD1	uvrD/REP helicase family protein	pp	MCHK_2083	rplC	50S ribosomal protein L3
MCHK_2349	rpsB	ribosomal protein S2	pp	MCHK_1359	uvrD	uvrD/REP helicase family protein
MCHK_2349	rpsB	ribosomal protein S2	pp	MCHK_3138	uvrD1	uvrD/REP helicase family protein
MCHK_2100	rpsE	ribosomal protein S5	pp	MCHK_1359	uvrD	uvrD/REP helicase family protein
MCHK_2100	rpsE	ribosomal protein S5	pp	MCHK_3138	uvrD1	uvrD/REP helicase family protein
MCHK_1359	uvrD	uvrD/REP helicase family protein	pp	MCHK_2079	rpsG	ribosomal protein S7
MCHK_3138	uvrD1	uvrD/REP helicase family protein	pp	MCHK_2079	rpsG	ribosomal protein S7
MCHK_4873	secA	preprotein translocase, SecA subunit	pp	MCHK_1359	uvrD	uvrD/REP helicase family protein
MCHK_4873	secA	preprotein translocase, SecA subunit	pp	MCHK_3138	uvrD1	uvrD/REP helicase family protein
MCHK_2520	rnr	ribonuclease R	pp	MCHK_2520	rnr	ribonuclease R
MCHK_2083	rplC	50S ribosomal protein L3	pp	MCHK_2520	rnr	ribonuclease R
MCHK_2349	rpsB	ribosomal protein S2	pp	MCHK_2520	rnr	ribonuclease R
MCHK_2100	rpsE	ribosomal protein S5	pp	MCHK_2520	rnr	ribonuclease R
MCHK_2079	rpsG	ribosomal protein S7	pp	MCHK_2520	rnr	ribonuclease R
MCHK_2520	rnr	ribonuclease R	pp	MCHK_0674	budB	thiamine pyrophosphate enzyme, N-terminal TPP binding domain protein
MCHK_2520	rnr	ribonuclease R	pp	MCHK_3228	ilvG	thiamine pyrophosphate enzyme, N-terminal TPP binding domain protein
MCHK_2747	valS	valyl-tRNA synthetase	pp	MCHK_2747	valS	valyl-tRNA synthetase
MCHK_0471	xseA	exodeoxyribonuclease VII, large subunit	pp	MCHK_0471	xseA	exodeoxyribonuclease VII, large subunit
MCHK_2739	xth	exodeoxyribonuclease III	pp	MCHK_2739	xth	exodeoxyribonuclease III
MCHK_2739	xth	exodeoxyribonuclease III	pp	MCHK_3596	xth	exodeoxyribonuclease III
MCHK_2739	xth	exodeoxyribonuclease III	pp	MCHK_5469	xth-2	exodeoxyribonuclease III family protein
MCHK_3596	xth	exodeoxyribonuclease III	pp	MCHK_3596	xth	exodeoxyribonuclease III
MCHK_3596	xth	exodeoxyribonuclease III	pp	MCHK_5469	xth-2	exodeoxyribonuclease III family protein
MCHK_5469	xth-2	exodeoxyribonuclease III family protein	pp	MCHK_5469	xth-2	exodeoxyribonuclease III family protein
MCHK_2739	xth	exodeoxyribonuclease III	pp	MCHK_1687	sthA	pyridine nucleotide-disulphide oxidoreductase family protein
MCHK_2739	xth	exodeoxyribonuclease III	pp	MCHK_2169	lpdA	dihydrolipoyl dehydrogenase
MCHK_2739	xth	exodeoxyribonuclease III	pp	MCHK_2241	gor	glutathione-disulfide reductase
MCHK_2739	xth	exodeoxyribonuclease III	pp	MCHK_5509	lpdA	dihydrolipoyl dehydrogenase
MCHK_2739	xth	exodeoxyribonuclease III	pp	MCHK_5640	lpdA	dihydrolipoyl dehydrogenase
MCHK_2739	xth	exodeoxyribonuclease III	pp	MCHK_6291	merA-1	FAD dependent oxidoreductase family protein
MCHK_3596	xth	exodeoxyribonuclease III	pp	MCHK_1687	sthA	pyridine nucleotide-disulphide oxidoreductase family protein
MCHK_3596	xth	exodeoxyribonuclease III	pp	MCHK_2169	lpdA	dihydrolipoyl dehydrogenase
MCHK_3596	xth	exodeoxyribonuclease III	pp	MCHK_2241	gor	glutathione-disulfide reductase
MCHK_3596	xth	exodeoxyribonuclease III	pp	MCHK_5509	lpdA	dihydrolipoyl dehydrogenase
MCHK_3596	xth	exodeoxyribonuclease III	pp	MCHK_5640	lpdA	dihydrolipoyl dehydrogenase
MCHK_3596	xth	exodeoxyribonuclease III	pp	MCHK_6291	merA-1	FAD dependent oxidoreductase family protein
MCHK_5469	xth-2	exodeoxyribonuclease III family protein	pp	MCHK_1687	sthA	pyridine nucleotide-disulphide oxidoreductase family protein
MCHK_5469	xth-2	exodeoxyribonuclease III family protein	pp	MCHK_2169	lpdA	dihydrolipoyl dehydrogenase
MCHK_5469	xth-2	exodeoxyribonuclease III family protein	pp	MCHK_2241	gor	glutathione-disulfide reductase
MCHK_5469	xth-2	exodeoxyribonuclease III family protein	pp	MCHK_5509	lpdA	dihydrolipoyl dehydrogenase
MCHK_5469	xth-2	exodeoxyribonuclease III family protein	pp	MCHK_5640	lpdA	dihydrolipoyl dehydrogenase
MCHK_5469	xth-2	exodeoxyribonuclease III family protein	pp	MCHK_6291	merA-1	FAD dependent oxidoreductase family protein
MCHK_5860	metQ	conserved hypothetical protein	pp	MCHK_5860	metQ	conserved hypothetical protein
MCHK_5860	metQ	conserved hypothetical protein	pp	MCHK_3896	adhA1	zinc-binding alcohol dehydrogenase family protein
MCHK_3040	ybbA	ABC transporter family protein	pp	MCHK_3040	ybbA	ABC transporter family protein
MCHK_3040	ybbA	ABC transporter family protein	pp	MCHK_3779	mhl3779	ABC transporter family protein
MCHK_3040	ybbA	ABC transporter family protein	pp	MCHK_3946	phnC2	ABC transporter family protein
MCHK_3040	ybbA	ABC transporter family protein	pp	MCHK_5548	lolD2	ABC transporter family protein
MCHK_3779	mhl3779	ABC transporter family protein	pp	MCHK_3779	mhl3779	ABC transporter family protein
MCHK_3779	mhl3779	ABC transporter family protein	pp	MCHK_3946	phnC2	ABC transporter family protein
MCHK_3779	mhl3779	ABC transporter family protein	pp	MCHK_5548	lolD2	ABC transporter family protein
MCHK_3946	phnC2	ABC transporter family protein	pp	MCHK_3946	phnC2	ABC transporter family protein
MCHK_3946	phnC2	ABC transporter family protein	pp	MCHK_5548	lolD2	ABC transporter family protein
MCHK_5548	lolD2	ABC transporter family protein	pp	MCHK_5548	lolD2	ABC transporter family protein
MCHK_4244	gloB3	metallo-beta-lactamase superfamily protein	pp	MCHK_4244	gloB3	metallo-beta-lactamase superfamily protein
MCHK_4244	gloB3	metallo-beta-lactamase superfamily protein	pp	MCHK_3592	atzC	amidohydrolase family protein
MCHK_4513	mhl4513	rhodanese-like domain protein	pp	MCHK_4513	mhl4513	rhodanese-like domain protein
MCHK_4513	mhl4513	rhodanese-like domain protein	pp	MCHK_1687	sthA	pyridine nucleotide-disulphide oxidoreductase family protein
MCHK_4513	mhl4513	rhodanese-like domain protein	pp	MCHK_2169	lpdA	dihydrolipoyl dehydrogenase
MCHK_4513	mhl4513	rhodanese-like domain protein	pp	MCHK_2241	gor	glutathione-disulfide reductase
MCHK_4513	mhl4513	rhodanese-like domain protein	pp	MCHK_5509	lpdA	dihydrolipoyl dehydrogenase
MCHK_4513	mhl4513	rhodanese-like domain protein	pp	MCHK_5640	lpdA	dihydrolipoyl dehydrogenase
MCHK_4513	mhl4513	rhodanese-like domain protein	pp	MCHK_6291	merA-1	FAD dependent oxidoreductase family protein
MCHK_0674	budB	thiamine pyrophosphate enzyme, N-terminal TPP binding domain protein	pp	MCHK_0674	budB	thiamine pyrophosphate enzyme, N-terminal TPP binding domain protein
MCHK_0674	budB	thiamine pyrophosphate enzyme, N-terminal TPP binding domain protein	pp	MCHK_3228	ilvG	thiamine pyrophosphate enzyme, N-terminal TPP binding domain protein
MCHK_3228	ilvG	thiamine pyrophosphate enzyme, N-terminal TPP binding domain protein	pp	MCHK_3228	ilvG	thiamine pyrophosphate enzyme, N-terminal TPP binding domain protein
MCHK_0674	budB	thiamine pyrophosphate enzyme, N-terminal TPP binding domain protein	pp	MCHK_0944	fadE_1	acyl-CoA dehydrogenase, N-terminal domain protein
MCHK_0674	budB	thiamine pyrophosphate enzyme, N-terminal TPP binding domain protein	pp	MCHK_2377	aidB	acyl-CoA dehydrogenase, middle domain protein
MCHK_3228	ilvG	thiamine pyrophosphate enzyme, N-terminal TPP binding domain protein	pp	MCHK_0944	fadE_1	acyl-CoA dehydrogenase, N-terminal domain protein
MCHK_3228	ilvG	thiamine pyrophosphate enzyme, N-terminal TPP binding domain protein	pp	MCHK_2377	aidB	acyl-CoA dehydrogenase, middle domain protein
MCHK_1687	sthA	pyridine nucleotide-disulphide oxidoreductase family protein	pp	MCHK_0674	budB	thiamine pyrophosphate enzyme, N-terminal TPP binding domain protein
MCHK_1687	sthA	pyridine nucleotide-disulphide oxidoreductase family protein	pp	MCHK_3228	ilvG	thiamine pyrophosphate enzyme, N-terminal TPP binding domain protein
MCHK_2169	lpdA	dihydrolipoyl dehydrogenase	pp	MCHK_0674	budB	thiamine pyrophosphate enzyme, N-terminal TPP binding domain protein
MCHK_2169	lpdA	dihydrolipoyl dehydrogenase	pp	MCHK_3228	ilvG	thiamine pyrophosphate enzyme, N-terminal TPP binding domain protein
MCHK_2241	gor	glutathione-disulfide reductase	pp	MCHK_0674	budB	thiamine pyrophosphate enzyme, N-terminal TPP binding domain protein
MCHK_2241	gor	glutathione-disulfide reductase	pp	MCHK_3228	ilvG	thiamine pyrophosphate enzyme, N-terminal TPP binding domain protein
MCHK_5509	lpdA	dihydrolipoyl dehydrogenase	pp	MCHK_0674	budB	thiamine pyrophosphate enzyme, N-terminal TPP binding domain protein
MCHK_5509	lpdA	dihydrolipoyl dehydrogenase	pp	MCHK_3228	ilvG	thiamine pyrophosphate enzyme, N-terminal TPP binding domain protein
MCHK_5640	lpdA	dihydrolipoyl dehydrogenase	pp	MCHK_0674	budB	thiamine pyrophosphate enzyme, N-terminal TPP binding domain protein
MCHK_5640	lpdA	dihydrolipoyl dehydrogenase	pp	MCHK_3228	ilvG	thiamine pyrophosphate enzyme, N-terminal TPP binding domain protein
MCHK_6291	merA-1	FAD dependent oxidoreductase family protein	pp	MCHK_0674	budB	thiamine pyrophosphate enzyme, N-terminal TPP binding domain protein
MCHK_6291	merA-1	FAD dependent oxidoreductase family protein	pp	MCHK_3228	ilvG	thiamine pyrophosphate enzyme, N-terminal TPP binding domain protein
MCHK_2017	rhlE_1	DEAD/DEAH box helicase family protein	pp	MCHK_0674	budB	thiamine pyrophosphate enzyme, N-terminal TPP binding domain protein
MCHK_2017	rhlE_1	DEAD/DEAH box helicase family protein	pp	MCHK_3228	ilvG	thiamine pyrophosphate enzyme, N-terminal TPP binding domain protein
MCHK_2132	deaD2	DEAD/DEAH box helicase family protein	pp	MCHK_0674	budB	thiamine pyrophosphate enzyme, N-terminal TPP binding domain protein
MCHK_2132	deaD2	DEAD/DEAH box helicase family protein	pp	MCHK_3228	ilvG	thiamine pyrophosphate enzyme, N-terminal TPP binding domain protein
MCHK_2083	rplC	50S ribosomal protein L3	pp	MCHK_0674	budB	thiamine pyrophosphate enzyme, N-terminal TPP binding domain protein
MCHK_2083	rplC	50S ribosomal protein L3	pp	MCHK_3228	ilvG	thiamine pyrophosphate enzyme, N-terminal TPP binding domain protein
MCHK_0674	budB	thiamine pyrophosphate enzyme, N-terminal TPP binding domain protein	pp	MCHK_2349	rpsB	ribosomal protein S2
MCHK_3228	ilvG	thiamine pyrophosphate enzyme, N-terminal TPP binding domain protein	pp	MCHK_2349	rpsB	ribosomal protein S2
MCHK_0674	budB	thiamine pyrophosphate enzyme, N-terminal TPP binding domain protein	pp	MCHK_2100	rpsE	ribosomal protein S5
MCHK_3228	ilvG	thiamine pyrophosphate enzyme, N-terminal TPP binding domain protein	pp	MCHK_2100	rpsE	ribosomal protein S5
MCHK_2079	rpsG	ribosomal protein S7	pp	MCHK_0674	budB	thiamine pyrophosphate enzyme, N-terminal TPP binding domain protein
MCHK_2079	rpsG	ribosomal protein S7	pp	MCHK_3228	ilvG	thiamine pyrophosphate enzyme, N-terminal TPP binding domain protein
MCHK_4873	secA	preprotein translocase, SecA subunit	pp	MCHK_0674	budB	thiamine pyrophosphate enzyme, N-terminal TPP binding domain protein
MCHK_4873	secA	preprotein translocase, SecA subunit	pp	MCHK_3228	ilvG	thiamine pyrophosphate enzyme, N-terminal TPP binding domain protein
MCHK_3685	rluB	conserved hypothetical protein	pp	MCHK_0674	budB	thiamine pyrophosphate enzyme, N-terminal TPP binding domain protein
MCHK_3685	rluB	conserved hypothetical protein	pp	MCHK_3228	ilvG	thiamine pyrophosphate enzyme, N-terminal TPP binding domain protein
MCHK_0674	budB	thiamine pyrophosphate enzyme, N-terminal TPP binding domain protein	pp	MCHK_1312	yhiR	conserved hypothetical protein
MCHK_3228	ilvG	thiamine pyrophosphate enzyme, N-terminal TPP binding domain protein	pp	MCHK_1312	yhiR	conserved hypothetical protein
MCHK_5485	mhl5485	UPF0502 protein PSPTO_2686	pp	MCHK_5485	mhl5485	UPF0502 protein PSPTO_2686
MCHK_4377	trmU	tRNA (5-methylaminomethyl-2-thiouridylate)-methyltransferase	pp	MCHK_4377	trmU	tRNA (5-methylaminomethyl-2-thiouridylate)-methyltransferase
MCHK_4377	trmU	tRNA (5-methylaminomethyl-2-thiouridylate)-methyltransferase	pp	MCHK_0126	mhl0126	bacterial regulatory helix-turn-helix s, AraC family protein
MCHK_3685	rluB	conserved hypothetical protein	pp	MCHK_3685	rluB	conserved hypothetical protein
MCHK_3685	rluB	conserved hypothetical protein	pp	MCHK_0944	fadE_1	acyl-CoA dehydrogenase, N-terminal domain protein
MCHK_3685	rluB	conserved hypothetical protein	pp	MCHK_2377	aidB	acyl-CoA dehydrogenase, middle domain protein
MCHK_1848	alaS	alanyl-tRNA synthetase	pp	MCHK_3685	rluB	conserved hypothetical protein
MCHK_3685	rluB	conserved hypothetical protein	pp	MCHK_2083	rplC	50S ribosomal protein L3
MCHK_2349	rpsB	ribosomal protein S2	pp	MCHK_3685	rluB	conserved hypothetical protein
MCHK_3685	rluB	conserved hypothetical protein	pp	MCHK_2100	rpsE	ribosomal protein S5
MCHK_2079	rpsG	ribosomal protein S7	pp	MCHK_3685	rluB	conserved hypothetical protein
MCHK_3685	rluB	conserved hypothetical protein	pp	MCHK_2520	rnr	ribonuclease R
MCHK_1312	yhiR	conserved hypothetical protein	pp	MCHK_3685	rluB	conserved hypothetical protein
MCHK_1866	grlA	glutaredoxin family protein	pp	MCHK_1866	grlA	glutaredoxin family protein
MCHK_0266	dmlA	tartrate dehydrogenase	pp	MCHK_0266	dmlA	tartrate dehydrogenase
MCHK_0266	dmlA	tartrate dehydrogenase	pp	MCHK_5590	leuB	3-isopropylmalate dehydrogenase
MCHK_5590	leuB	3-isopropylmalate dehydrogenase	pp	MCHK_5590	leuB	3-isopropylmalate dehydrogenase
MCHK_5396	mhr5396	helix-turn-helix domain, rpiR family protein	pp	MCHK_5396	mhr5396	helix-turn-helix domain, rpiR family protein
MCHK_5396	mhr5396	helix-turn-helix domain, rpiR family protein	pp	MCHK_5622	rsp	helix-turn-helix domain, rpiR family protein
MCHK_5622	rsp	helix-turn-helix domain, rpiR family protein	pp	MCHK_5622	rsp	helix-turn-helix domain, rpiR family protein
MCHK_0137	oppD2	ABC transporter family protein	pp	MCHK_0137	oppD2	ABC transporter family protein
MCHK_0137	oppD2	ABC transporter family protein	pp	MCHK_0256	gsiA	ABC transporter family protein
MCHK_0137	oppD2	ABC transporter family protein	pp	MCHK_0757	gsiA	glutathione import ATP-binding protein GsiA
MCHK_0137	oppD2	ABC transporter family protein	pp	MCHK_1063	oppD2	ABC transporter family protein
MCHK_0137	oppD2	ABC transporter family protein	pp	MCHK_2837	mhr2837	ABC transporter family protein
MCHK_0137	oppD2	ABC transporter family protein	pp	MCHK_6177	gsiA	ABC transporter family protein
MCHK_0137	oppD2	ABC transporter family protein	pp	MCHK_6493	oppD	ABC transporter family protein
MCHK_0256	gsiA	ABC transporter family protein	pp	MCHK_0256	gsiA	ABC transporter family protein
MCHK_0256	gsiA	ABC transporter family protein	pp	MCHK_0757	gsiA	glutathione import ATP-binding protein GsiA
MCHK_0256	gsiA	ABC transporter family protein	pp	MCHK_1063	oppD2	ABC transporter family protein
MCHK_0256	gsiA	ABC transporter family protein	pp	MCHK_2837	mhr2837	ABC transporter family protein
MCHK_0256	gsiA	ABC transporter family protein	pp	MCHK_6177	gsiA	ABC transporter family protein
MCHK_0256	gsiA	ABC transporter family protein	pp	MCHK_6493	oppD	ABC transporter family protein
MCHK_0757	gsiA	glutathione import ATP-binding protein GsiA	pp	MCHK_0757	gsiA	glutathione import ATP-binding protein GsiA
MCHK_0757	gsiA	glutathione import ATP-binding protein GsiA	pp	MCHK_1063	oppD2	ABC transporter family protein
MCHK_0757	gsiA	glutathione import ATP-binding protein GsiA	pp	MCHK_2837	mhr2837	ABC transporter family protein
MCHK_0757	gsiA	glutathione import ATP-binding protein GsiA	pp	MCHK_6177	gsiA	ABC transporter family protein
MCHK_0757	gsiA	glutathione import ATP-binding protein GsiA	pp	MCHK_6493	oppD	ABC transporter family protein
MCHK_1063	oppD2	ABC transporter family protein	pp	MCHK_1063	oppD2	ABC transporter family protein
MCHK_1063	oppD2	ABC transporter family protein	pp	MCHK_2837	mhr2837	ABC transporter family protein
MCHK_1063	oppD2	ABC transporter family protein	pp	MCHK_6177	gsiA	ABC transporter family protein
MCHK_1063	oppD2	ABC transporter family protein	pp	MCHK_6493	oppD	ABC transporter family protein
MCHK_2837	mhr2837	ABC transporter family protein	pp	MCHK_2837	mhr2837	ABC transporter family protein
MCHK_2837	mhr2837	ABC transporter family protein	pp	MCHK_6177	gsiA	ABC transporter family protein
MCHK_2837	mhr2837	ABC transporter family protein	pp	MCHK_6493	oppD	ABC transporter family protein
MCHK_6177	gsiA	ABC transporter family protein	pp	MCHK_6177	gsiA	ABC transporter family protein
MCHK_6177	gsiA	ABC transporter family protein	pp	MCHK_6493	oppD	ABC transporter family protein
MCHK_6493	oppD	ABC transporter family protein	pp	MCHK_6493	oppD	ABC transporter family protein
MCHK_0137	oppD2	ABC transporter family protein	pp	MCHK_2545	dnaE1	DNA polymerase III subunit alpha
MCHK_0137	oppD2	ABC transporter family protein	pp	MCHK_5611	dnaE	DNA polymerase III, alpha subunit
MCHK_0256	gsiA	ABC transporter family protein	pp	MCHK_2545	dnaE1	DNA polymerase III subunit alpha
MCHK_0256	gsiA	ABC transporter family protein	pp	MCHK_5611	dnaE	DNA polymerase III, alpha subunit
MCHK_0757	gsiA	glutathione import ATP-binding protein GsiA	pp	MCHK_2545	dnaE1	DNA polymerase III subunit alpha
MCHK_0757	gsiA	glutathione import ATP-binding protein GsiA	pp	MCHK_5611	dnaE	DNA polymerase III, alpha subunit
MCHK_1063	oppD2	ABC transporter family protein	pp	MCHK_2545	dnaE1	DNA polymerase III subunit alpha
MCHK_1063	oppD2	ABC transporter family protein	pp	MCHK_5611	dnaE	DNA polymerase III, alpha subunit
MCHK_2837	mhr2837	ABC transporter family protein	pp	MCHK_2545	dnaE1	DNA polymerase III subunit alpha
MCHK_2837	mhr2837	ABC transporter family protein	pp	MCHK_5611	dnaE	DNA polymerase III, alpha subunit
MCHK_6177	gsiA	ABC transporter family protein	pp	MCHK_2545	dnaE1	DNA polymerase III subunit alpha
MCHK_6177	gsiA	ABC transporter family protein	pp	MCHK_5611	dnaE	DNA polymerase III, alpha subunit
MCHK_6493	oppD	ABC transporter family protein	pp	MCHK_2545	dnaE1	DNA polymerase III subunit alpha
MCHK_6493	oppD	ABC transporter family protein	pp	MCHK_5611	dnaE	DNA polymerase III, alpha subunit
MCHK_0137	oppD2	ABC transporter family protein	pp	MCHK_1687	sthA	pyridine nucleotide-disulphide oxidoreductase family protein
MCHK_0137	oppD2	ABC transporter family protein	pp	MCHK_2169	lpdA	dihydrolipoyl dehydrogenase
MCHK_0137	oppD2	ABC transporter family protein	pp	MCHK_2241	gor	glutathione-disulfide reductase
MCHK_0137	oppD2	ABC transporter family protein	pp	MCHK_5509	lpdA	dihydrolipoyl dehydrogenase
MCHK_0137	oppD2	ABC transporter family protein	pp	MCHK_5640	lpdA	dihydrolipoyl dehydrogenase
MCHK_0137	oppD2	ABC transporter family protein	pp	MCHK_6291	merA-1	FAD dependent oxidoreductase family protein
MCHK_0256	gsiA	ABC transporter family protein	pp	MCHK_1687	sthA	pyridine nucleotide-disulphide oxidoreductase family protein
MCHK_0256	gsiA	ABC transporter family protein	pp	MCHK_2169	lpdA	dihydrolipoyl dehydrogenase
MCHK_0256	gsiA	ABC transporter family protein	pp	MCHK_2241	gor	glutathione-disulfide reductase
MCHK_0256	gsiA	ABC transporter family protein	pp	MCHK_5509	lpdA	dihydrolipoyl dehydrogenase
MCHK_0256	gsiA	ABC transporter family protein	pp	MCHK_5640	lpdA	dihydrolipoyl dehydrogenase
MCHK_0256	gsiA	ABC transporter family protein	pp	MCHK_6291	merA-1	FAD dependent oxidoreductase family protein
MCHK_0757	gsiA	glutathione import ATP-binding protein GsiA	pp	MCHK_1687	sthA	pyridine nucleotide-disulphide oxidoreductase family protein
MCHK_0757	gsiA	glutathione import ATP-binding protein GsiA	pp	MCHK_2169	lpdA	dihydrolipoyl dehydrogenase
MCHK_0757	gsiA	glutathione import ATP-binding protein GsiA	pp	MCHK_2241	gor	glutathione-disulfide reductase
MCHK_0757	gsiA	glutathione import ATP-binding protein GsiA	pp	MCHK_5509	lpdA	dihydrolipoyl dehydrogenase
MCHK_0757	gsiA	glutathione import ATP-binding protein GsiA	pp	MCHK_5640	lpdA	dihydrolipoyl dehydrogenase
MCHK_0757	gsiA	glutathione import ATP-binding protein GsiA	pp	MCHK_6291	merA-1	FAD dependent oxidoreductase family protein
MCHK_1063	oppD2	ABC transporter family protein	pp	MCHK_1687	sthA	pyridine nucleotide-disulphide oxidoreductase family protein
MCHK_1063	oppD2	ABC transporter family protein	pp	MCHK_2169	lpdA	dihydrolipoyl dehydrogenase
MCHK_1063	oppD2	ABC transporter family protein	pp	MCHK_2241	gor	glutathione-disulfide reductase
MCHK_1063	oppD2	ABC transporter family protein	pp	MCHK_5509	lpdA	dihydrolipoyl dehydrogenase
MCHK_1063	oppD2	ABC transporter family protein	pp	MCHK_5640	lpdA	dihydrolipoyl dehydrogenase
MCHK_1063	oppD2	ABC transporter family protein	pp	MCHK_6291	merA-1	FAD dependent oxidoreductase family protein
MCHK_2837	mhr2837	ABC transporter family protein	pp	MCHK_1687	sthA	pyridine nucleotide-disulphide oxidoreductase family protein
MCHK_2837	mhr2837	ABC transporter family protein	pp	MCHK_2169	lpdA	dihydrolipoyl dehydrogenase
MCHK_2837	mhr2837	ABC transporter family protein	pp	MCHK_2241	gor	glutathione-disulfide reductase
MCHK_2837	mhr2837	ABC transporter family protein	pp	MCHK_5509	lpdA	dihydrolipoyl dehydrogenase
MCHK_2837	mhr2837	ABC transporter family protein	pp	MCHK_5640	lpdA	dihydrolipoyl dehydrogenase
MCHK_2837	mhr2837	ABC transporter family protein	pp	MCHK_6291	merA-1	FAD dependent oxidoreductase family protein
MCHK_6177	gsiA	ABC transporter family protein	pp	MCHK_1687	sthA	pyridine nucleotide-disulphide oxidoreductase family protein
MCHK_6177	gsiA	ABC transporter family protein	pp	MCHK_2169	lpdA	dihydrolipoyl dehydrogenase
MCHK_6177	gsiA	ABC transporter family protein	pp	MCHK_2241	gor	glutathione-disulfide reductase
MCHK_6177	gsiA	ABC transporter family protein	pp	MCHK_5509	lpdA	dihydrolipoyl dehydrogenase
MCHK_6177	gsiA	ABC transporter family protein	pp	MCHK_5640	lpdA	dihydrolipoyl dehydrogenase
MCHK_6177	gsiA	ABC transporter family protein	pp	MCHK_6291	merA-1	FAD dependent oxidoreductase family protein
MCHK_6493	oppD	ABC transporter family protein	pp	MCHK_1687	sthA	pyridine nucleotide-disulphide oxidoreductase family protein
MCHK_6493	oppD	ABC transporter family protein	pp	MCHK_2169	lpdA	dihydrolipoyl dehydrogenase
MCHK_6493	oppD	ABC transporter family protein	pp	MCHK_2241	gor	glutathione-disulfide reductase
MCHK_6493	oppD	ABC transporter family protein	pp	MCHK_5509	lpdA	dihydrolipoyl dehydrogenase
MCHK_6493	oppD	ABC transporter family protein	pp	MCHK_5640	lpdA	dihydrolipoyl dehydrogenase
MCHK_6493	oppD	ABC transporter family protein	pp	MCHK_6291	merA-1	FAD dependent oxidoreductase family protein
MCHK_0137	oppD2	ABC transporter family protein	pp	MCHK_2303	oppD	oligopeptide/dipeptide ABC transporter, ATP-binding , C-terminal domain protein
MCHK_0137	oppD2	ABC transporter family protein	pp	MCHK_4817	oppD	ABC transporter family protein
MCHK_0137	oppD2	ABC transporter family protein	pp	MCHK_6513	dppD	ABC transporter family protein
MCHK_0256	gsiA	ABC transporter family protein	pp	MCHK_2303	oppD	oligopeptide/dipeptide ABC transporter, ATP-binding , C-terminal domain protein
MCHK_0256	gsiA	ABC transporter family protein	pp	MCHK_4817	oppD	ABC transporter family protein
MCHK_0256	gsiA	ABC transporter family protein	pp	MCHK_6513	dppD	ABC transporter family protein
MCHK_0757	gsiA	glutathione import ATP-binding protein GsiA	pp	MCHK_2303	oppD	oligopeptide/dipeptide ABC transporter, ATP-binding , C-terminal domain protein
MCHK_0757	gsiA	glutathione import ATP-binding protein GsiA	pp	MCHK_4817	oppD	ABC transporter family protein
MCHK_0757	gsiA	glutathione import ATP-binding protein GsiA	pp	MCHK_6513	dppD	ABC transporter family protein
MCHK_1063	oppD2	ABC transporter family protein	pp	MCHK_2303	oppD	oligopeptide/dipeptide ABC transporter, ATP-binding , C-terminal domain protein
MCHK_1063	oppD2	ABC transporter family protein	pp	MCHK_4817	oppD	ABC transporter family protein
MCHK_1063	oppD2	ABC transporter family protein	pp	MCHK_6513	dppD	ABC transporter family protein
MCHK_2837	mhr2837	ABC transporter family protein	pp	MCHK_2303	oppD	oligopeptide/dipeptide ABC transporter, ATP-binding , C-terminal domain protein
MCHK_2837	mhr2837	ABC transporter family protein	pp	MCHK_4817	oppD	ABC transporter family protein
MCHK_2837	mhr2837	ABC transporter family protein	pp	MCHK_6513	dppD	ABC transporter family protein
MCHK_6177	gsiA	ABC transporter family protein	pp	MCHK_2303	oppD	oligopeptide/dipeptide ABC transporter, ATP-binding , C-terminal domain protein
MCHK_6177	gsiA	ABC transporter family protein	pp	MCHK_4817	oppD	ABC transporter family protein
MCHK_6177	gsiA	ABC transporter family protein	pp	MCHK_6513	dppD	ABC transporter family protein
MCHK_6493	oppD	ABC transporter family protein	pp	MCHK_2303	oppD	oligopeptide/dipeptide ABC transporter, ATP-binding , C-terminal domain protein
MCHK_6493	oppD	ABC transporter family protein	pp	MCHK_4817	oppD	ABC transporter family protein
MCHK_6493	oppD	ABC transporter family protein	pp	MCHK_6513	dppD	ABC transporter family protein
MCHK_0137	oppD2	ABC transporter family protein	pp	MCHK_2083	rplC	50S ribosomal protein L3
MCHK_0256	gsiA	ABC transporter family protein	pp	MCHK_2083	rplC	50S ribosomal protein L3
MCHK_0757	gsiA	glutathione import ATP-binding protein GsiA	pp	MCHK_2083	rplC	50S ribosomal protein L3
MCHK_1063	oppD2	ABC transporter family protein	pp	MCHK_2083	rplC	50S ribosomal protein L3
MCHK_2837	mhr2837	ABC transporter family protein	pp	MCHK_2083	rplC	50S ribosomal protein L3
MCHK_6177	gsiA	ABC transporter family protein	pp	MCHK_2083	rplC	50S ribosomal protein L3
MCHK_6493	oppD	ABC transporter family protein	pp	MCHK_2083	rplC	50S ribosomal protein L3
MCHK_5557	rlmN	radical SAM superfamily protein	pp	MCHK_5557	rlmN	radical SAM superfamily protein
MCHK_5557	rlmN	radical SAM superfamily protein	pp	MCHK_1252	aas	bifunctional Aas protein
MCHK_5557	rlmN	radical SAM superfamily protein	pp	MCHK_6474	aas	bifunctional aas domain protein
MCHK_5827	dnaJ	chaperone protein DnaJ	pp	MCHK_5557	rlmN	radical SAM superfamily protein
MCHK_1687	sthA	pyridine nucleotide-disulphide oxidoreductase family protein	pp	MCHK_5557	rlmN	radical SAM superfamily protein
MCHK_2169	lpdA	dihydrolipoyl dehydrogenase	pp	MCHK_5557	rlmN	radical SAM superfamily protein
MCHK_2241	gor	glutathione-disulfide reductase	pp	MCHK_5557	rlmN	radical SAM superfamily protein
MCHK_5509	lpdA	dihydrolipoyl dehydrogenase	pp	MCHK_5557	rlmN	radical SAM superfamily protein
MCHK_5640	lpdA	dihydrolipoyl dehydrogenase	pp	MCHK_5557	rlmN	radical SAM superfamily protein
MCHK_6291	merA-1	FAD dependent oxidoreductase family protein	pp	MCHK_5557	rlmN	radical SAM superfamily protein
MCHK_5557	rlmN	radical SAM superfamily protein	pp	MCHK_2975	nuoD	NADH-quinone oxidoreductase subunit D
MCHK_5557	rlmN	radical SAM superfamily protein	pp	MCHK_0052	phoR	his Kinase A domain protein
MCHK_5557	rlmN	radical SAM superfamily protein	pp	MCHK_6547	pnp	polyribonucleotide nucleotidyltransferase
MCHK_2083	rplC	50S ribosomal protein L3	pp	MCHK_5557	rlmN	radical SAM superfamily protein
MCHK_2349	rpsB	ribosomal protein S2	pp	MCHK_5557	rlmN	radical SAM superfamily protein
MCHK_5557	rlmN	radical SAM superfamily protein	pp	MCHK_2100	rpsE	ribosomal protein S5
MCHK_2079	rpsG	ribosomal protein S7	pp	MCHK_5557	rlmN	radical SAM superfamily protein
MCHK_5557	rlmN	radical SAM superfamily protein	pp	MCHK_4873	secA	preprotein translocase, SecA subunit
MCHK_2520	rnr	ribonuclease R	pp	MCHK_5557	rlmN	radical SAM superfamily protein
MCHK_3685	rluB	conserved hypothetical protein	pp	MCHK_5557	rlmN	radical SAM superfamily protein
MCHK_5557	rlmN	radical SAM superfamily protein	pp	MCHK_1312	yhiR	conserved hypothetical protein
MCHK_8362	hupR	sigma-54 interaction domain protein	pp	MCHK_8362	hupR	sigma-54 interaction domain protein
MCHK_8362	hupR	sigma-54 interaction domain protein	pp	MCHK_0753	dctD	C4-dicarboxylate transport transcriptional regulatory protein dctD
MCHK_0753	dctD	C4-dicarboxylate transport transcriptional regulatory protein dctD	pp	MCHK_0753	dctD	C4-dicarboxylate transport transcriptional regulatory protein dctD
MCHK_3889	sucD4	acetyltransferase family protein	pp	MCHK_3889	sucD4	acetyltransferase family protein
MCHK_5827	dnaJ	chaperone protein DnaJ	pp	MCHK_3889	sucD4	acetyltransferase family protein
MCHK_1687	sthA	pyridine nucleotide-disulphide oxidoreductase family protein	pp	MCHK_3889	sucD4	acetyltransferase family protein
MCHK_2169	lpdA	dihydrolipoyl dehydrogenase	pp	MCHK_3889	sucD4	acetyltransferase family protein
MCHK_2241	gor	glutathione-disulfide reductase	pp	MCHK_3889	sucD4	acetyltransferase family protein
MCHK_5509	lpdA	dihydrolipoyl dehydrogenase	pp	MCHK_3889	sucD4	acetyltransferase family protein
MCHK_5640	lpdA	dihydrolipoyl dehydrogenase	pp	MCHK_3889	sucD4	acetyltransferase family protein
MCHK_6291	merA-1	FAD dependent oxidoreductase family protein	pp	MCHK_3889	sucD4	acetyltransferase family protein
MCHK_1528	groL	chaperonin GroL	pp	MCHK_3889	sucD4	acetyltransferase family protein
MCHK_2607	groL	chaperonin GroL	pp	MCHK_3889	sucD4	acetyltransferase family protein
MCHK_3733	groL	chaperonin GroL	pp	MCHK_3889	sucD4	acetyltransferase family protein
MCHK_2083	rplC	50S ribosomal protein L3	pp	MCHK_3889	sucD4	acetyltransferase family protein
MCHK_2349	rpsB	ribosomal protein S2	pp	MCHK_3889	sucD4	acetyltransferase family protein
MCHK_2100	rpsE	ribosomal protein S5	pp	MCHK_3889	sucD4	acetyltransferase family protein
MCHK_0292	gno	short chain dehydrogenase family protein	pp	MCHK_0292	gno	short chain dehydrogenase family protein
MCHK_0292	gno	short chain dehydrogenase family protein	pp	MCHK_5328	kduD	2-deoxy-D-gluconate 3-dehydrogenase
MCHK_5328	kduD	2-deoxy-D-gluconate 3-dehydrogenase	pp	MCHK_5328	kduD	2-deoxy-D-gluconate 3-dehydrogenase
MCHK_0575	ycdF	glucose 1-dehydrogenase 2	pp	MCHK_0575	ycdF	glucose 1-dehydrogenase 2
MCHK_0575	ycdF	glucose 1-dehydrogenase 2	pp	MCHK_3530	fabG	short chain dehydrogenase family protein
MCHK_0575	ycdF	glucose 1-dehydrogenase 2	pp	MCHK_4343	a1-R	carbonyl reductase
MCHK_0575	ycdF	glucose 1-dehydrogenase 2	pp	MCHK_4529	fabG	short chain dehydrogenase family protein
MCHK_0575	ycdF	glucose 1-dehydrogenase 2	pp	MCHK_5510	ygfF	short chain dehydrogenase family protein
MCHK_3530	fabG	short chain dehydrogenase family protein	pp	MCHK_3530	fabG	short chain dehydrogenase family protein
MCHK_3530	fabG	short chain dehydrogenase family protein	pp	MCHK_4343	a1-R	carbonyl reductase
MCHK_3530	fabG	short chain dehydrogenase family protein	pp	MCHK_4529	fabG	short chain dehydrogenase family protein
MCHK_3530	fabG	short chain dehydrogenase family protein	pp	MCHK_5510	ygfF	short chain dehydrogenase family protein
MCHK_4343	a1-R	carbonyl reductase	pp	MCHK_4343	a1-R	carbonyl reductase
MCHK_4343	a1-R	carbonyl reductase	pp	MCHK_4529	fabG	short chain dehydrogenase family protein
MCHK_4343	a1-R	carbonyl reductase	pp	MCHK_5510	ygfF	short chain dehydrogenase family protein
MCHK_4529	fabG	short chain dehydrogenase family protein	pp	MCHK_4529	fabG	short chain dehydrogenase family protein
MCHK_4529	fabG	short chain dehydrogenase family protein	pp	MCHK_5510	ygfF	short chain dehydrogenase family protein
MCHK_5510	ygfF	short chain dehydrogenase family protein	pp	MCHK_5510	ygfF	short chain dehydrogenase family protein
MCHK_0575	ycdF	glucose 1-dehydrogenase 2	pp	MCHK_1687	sthA	pyridine nucleotide-disulphide oxidoreductase family protein
MCHK_0575	ycdF	glucose 1-dehydrogenase 2	pp	MCHK_2169	lpdA	dihydrolipoyl dehydrogenase
MCHK_0575	ycdF	glucose 1-dehydrogenase 2	pp	MCHK_2241	gor	glutathione-disulfide reductase
MCHK_0575	ycdF	glucose 1-dehydrogenase 2	pp	MCHK_5509	lpdA	dihydrolipoyl dehydrogenase
MCHK_0575	ycdF	glucose 1-dehydrogenase 2	pp	MCHK_5640	lpdA	dihydrolipoyl dehydrogenase
MCHK_0575	ycdF	glucose 1-dehydrogenase 2	pp	MCHK_6291	merA-1	FAD dependent oxidoreductase family protein
MCHK_3530	fabG	short chain dehydrogenase family protein	pp	MCHK_1687	sthA	pyridine nucleotide-disulphide oxidoreductase family protein
MCHK_3530	fabG	short chain dehydrogenase family protein	pp	MCHK_2169	lpdA	dihydrolipoyl dehydrogenase
MCHK_3530	fabG	short chain dehydrogenase family protein	pp	MCHK_2241	gor	glutathione-disulfide reductase
MCHK_3530	fabG	short chain dehydrogenase family protein	pp	MCHK_5509	lpdA	dihydrolipoyl dehydrogenase
MCHK_3530	fabG	short chain dehydrogenase family protein	pp	MCHK_5640	lpdA	dihydrolipoyl dehydrogenase
MCHK_3530	fabG	short chain dehydrogenase family protein	pp	MCHK_6291	merA-1	FAD dependent oxidoreductase family protein
MCHK_4343	a1-R	carbonyl reductase	pp	MCHK_1687	sthA	pyridine nucleotide-disulphide oxidoreductase family protein
MCHK_4343	a1-R	carbonyl reductase	pp	MCHK_2169	lpdA	dihydrolipoyl dehydrogenase
MCHK_4343	a1-R	carbonyl reductase	pp	MCHK_2241	gor	glutathione-disulfide reductase
MCHK_4343	a1-R	carbonyl reductase	pp	MCHK_5509	lpdA	dihydrolipoyl dehydrogenase
MCHK_4343	a1-R	carbonyl reductase	pp	MCHK_5640	lpdA	dihydrolipoyl dehydrogenase
MCHK_4343	a1-R	carbonyl reductase	pp	MCHK_6291	merA-1	FAD dependent oxidoreductase family protein
MCHK_4529	fabG	short chain dehydrogenase family protein	pp	MCHK_1687	sthA	pyridine nucleotide-disulphide oxidoreductase family protein
MCHK_4529	fabG	short chain dehydrogenase family protein	pp	MCHK_2169	lpdA	dihydrolipoyl dehydrogenase
MCHK_4529	fabG	short chain dehydrogenase family protein	pp	MCHK_2241	gor	glutathione-disulfide reductase
MCHK_4529	fabG	short chain dehydrogenase family protein	pp	MCHK_5509	lpdA	dihydrolipoyl dehydrogenase
MCHK_4529	fabG	short chain dehydrogenase family protein	pp	MCHK_5640	lpdA	dihydrolipoyl dehydrogenase
MCHK_4529	fabG	short chain dehydrogenase family protein	pp	MCHK_6291	merA-1	FAD dependent oxidoreductase family protein
MCHK_5510	ygfF	short chain dehydrogenase family protein	pp	MCHK_1687	sthA	pyridine nucleotide-disulphide oxidoreductase family protein
MCHK_5510	ygfF	short chain dehydrogenase family protein	pp	MCHK_2169	lpdA	dihydrolipoyl dehydrogenase
MCHK_5510	ygfF	short chain dehydrogenase family protein	pp	MCHK_2241	gor	glutathione-disulfide reductase
MCHK_5510	ygfF	short chain dehydrogenase family protein	pp	MCHK_5509	lpdA	dihydrolipoyl dehydrogenase
MCHK_5510	ygfF	short chain dehydrogenase family protein	pp	MCHK_5640	lpdA	dihydrolipoyl dehydrogenase
MCHK_5510	ygfF	short chain dehydrogenase family protein	pp	MCHK_6291	merA-1	FAD dependent oxidoreductase family protein
MCHK_5344	mhr5344	alanine racemase, N-terminal domain protein	pp	MCHK_5344	mhr5344	alanine racemase, N-terminal domain protein
MCHK_5764	rdgB	non-canonical purine NTP pyrophosphatase, rdgB/HAM1 family	pp	MCHK_5764	rdgB	non-canonical purine NTP pyrophosphatase, rdgB/HAM1 family
MCHK_5765	hemNch	radical SAM superfamily protein	pp	MCHK_5765	hemNch	radical SAM superfamily protein
MCHK_5456	gcp	metalloendopeptidase, , glycoprotease family protein	pp	MCHK_5456	gcp	metalloendopeptidase, , glycoprotease family protein
MCHK_5318	cgtA	obg family GTPase CgtA	pp	MCHK_5318	cgtA	obg family GTPase CgtA
MCHK_5389	dcp	peptidase M3 family protein	pp	MCHK_5318	cgtA	obg family GTPase CgtA
MCHK_5097	rluD	pseudouridine synthase, RluA family protein	pp	MCHK_5318	cgtA	obg family GTPase CgtA
MCHK_1312	yhiR	conserved hypothetical protein	pp	MCHK_1312	yhiR	conserved hypothetical protein
MCHK_1528	groL	chaperonin GroL	pp	MCHK_1312	yhiR	conserved hypothetical protein
MCHK_2607	groL	chaperonin GroL	pp	MCHK_1312	yhiR	conserved hypothetical protein
MCHK_3733	groL	chaperonin GroL	pp	MCHK_1312	yhiR	conserved hypothetical protein
MCHK_8384	hprA	glycerate dehydrogenase	pp	MCHK_8384	hprA	glycerate dehydrogenase
MCHK_8384	hprA	glycerate dehydrogenase	pp	MCHK_4792	gyaR2	D-isomer specific 2-hydroxyacid dehydrogenase, catalytic domain protein
MCHK_8384	hprA	glycerate dehydrogenase	pp	MCHK_6041	CtBP	D-isomer specific 2-hydroxyacid dehydrogenase, catalytic domain protein
MCHK_8384	hprA	glycerate dehydrogenase	pp	MCHK_6213	hppr	hydroxyphenylpyruvate reductase
MCHK_8384	hprA	glycerate dehydrogenase	pp	MCHK_6556	gyaR	D-isomer specific 2-hydroxyacid dehydrogenase, catalytic domain protein
MCHK_4792	gyaR2	D-isomer specific 2-hydroxyacid dehydrogenase, catalytic domain protein	pp	MCHK_4792	gyaR2	D-isomer specific 2-hydroxyacid dehydrogenase, catalytic domain protein
MCHK_4792	gyaR2	D-isomer specific 2-hydroxyacid dehydrogenase, catalytic domain protein	pp	MCHK_6041	CtBP	D-isomer specific 2-hydroxyacid dehydrogenase, catalytic domain protein
MCHK_4792	gyaR2	D-isomer specific 2-hydroxyacid dehydrogenase, catalytic domain protein	pp	MCHK_6213	hppr	hydroxyphenylpyruvate reductase
MCHK_4792	gyaR2	D-isomer specific 2-hydroxyacid dehydrogenase, catalytic domain protein	pp	MCHK_6556	gyaR	D-isomer specific 2-hydroxyacid dehydrogenase, catalytic domain protein
MCHK_6041	CtBP	D-isomer specific 2-hydroxyacid dehydrogenase, catalytic domain protein	pp	MCHK_6041	CtBP	D-isomer specific 2-hydroxyacid dehydrogenase, catalytic domain protein
MCHK_6041	CtBP	D-isomer specific 2-hydroxyacid dehydrogenase, catalytic domain protein	pp	MCHK_6213	hppr	hydroxyphenylpyruvate reductase
MCHK_6041	CtBP	D-isomer specific 2-hydroxyacid dehydrogenase, catalytic domain protein	pp	MCHK_6556	gyaR	D-isomer specific 2-hydroxyacid dehydrogenase, catalytic domain protein
MCHK_6213	hppr	hydroxyphenylpyruvate reductase	pp	MCHK_6213	hppr	hydroxyphenylpyruvate reductase
MCHK_6213	hppr	hydroxyphenylpyruvate reductase	pp	MCHK_6556	gyaR	D-isomer specific 2-hydroxyacid dehydrogenase, catalytic domain protein
MCHK_6556	gyaR	D-isomer specific 2-hydroxyacid dehydrogenase, catalytic domain protein	pp	MCHK_6556	gyaR	D-isomer specific 2-hydroxyacid dehydrogenase, catalytic domain protein
MCHK_5421	mhr5421	pcaR	pp	MCHK_5421	mhr5421	pcaR
MCHK_4292	trmL	tRNA (cytidine/uridine-2'-O-)-methyltransferase TrmL	pp	MCHK_4292	trmL	tRNA (cytidine/uridine-2'-O-)-methyltransferase TrmL
MCHK_1286	mhr1286	conserved hypothetical protein	pp	MCHK_1286	mhr1286	conserved hypothetical protein
MCHK_5827	dnaJ	chaperone protein DnaJ	pp	MCHK_1286	mhr1286	conserved hypothetical protein
MCHK_1687	sthA	pyridine nucleotide-disulphide oxidoreductase family protein	pp	MCHK_1286	mhr1286	conserved hypothetical protein
MCHK_2169	lpdA	dihydrolipoyl dehydrogenase	pp	MCHK_1286	mhr1286	conserved hypothetical protein
MCHK_2241	gor	glutathione-disulfide reductase	pp	MCHK_1286	mhr1286	conserved hypothetical protein
MCHK_5509	lpdA	dihydrolipoyl dehydrogenase	pp	MCHK_1286	mhr1286	conserved hypothetical protein
MCHK_5640	lpdA	dihydrolipoyl dehydrogenase	pp	MCHK_1286	mhr1286	conserved hypothetical protein
MCHK_6291	merA-1	FAD dependent oxidoreductase family protein	pp	MCHK_1286	mhr1286	conserved hypothetical protein
MCHK_1286	mhr1286	conserved hypothetical protein	pp	MCHK_2349	rpsB	ribosomal protein S2
MCHK_3111	tcaB	drug resistance transporter, Bcr/CflA subfamily protein	pp	MCHK_1286	mhr1286	conserved hypothetical protein
MCHK_5374	typA	GTP-binding protein TypA/BipA	pp	MCHK_5374	typA	GTP-binding protein TypA/BipA
MCHK_6502	mhl6502	NADH pyrophosphatase-like rudimentary NUDIX domain protein	pp	MCHK_6502	mhl6502	NADH pyrophosphatase-like rudimentary NUDIX domain protein
MCHK_1582	yjeA	uncharacterized protein YjeA	pp	MCHK_1582	yjeA	uncharacterized protein YjeA
MCHK_3444	rsgA	conserved hypothetical protein	pp	MCHK_3444	rsgA	conserved hypothetical protein
MCHK_3444	rsgA	conserved hypothetical protein	pp	MCHK_1528	groL	chaperonin GroL
MCHK_3444	rsgA	conserved hypothetical protein	pp	MCHK_2607	groL	chaperonin GroL
MCHK_3444	rsgA	conserved hypothetical protein	pp	MCHK_3733	groL	chaperonin GroL
MCHK_3444	rsgA	conserved hypothetical protein	pp	MCHK_4524	pabB	aminodeoxychorismate synthase, component I
MCHK_2083	rplC	50S ribosomal protein L3	pp	MCHK_3444	rsgA	conserved hypothetical protein
MCHK_2349	rpsB	ribosomal protein S2	pp	MCHK_3444	rsgA	conserved hypothetical protein
MCHK_2079	rpsG	ribosomal protein S7	pp	MCHK_3444	rsgA	conserved hypothetical protein
MCHK_3444	rsgA	conserved hypothetical protein	pp	MCHK_1753	mhl1753	undecaprenyl-phosphate glucose phosphotransferase
MCHK_3444	rsgA	conserved hypothetical protein	pp	MCHK_4728	ybaL	inner membrane protein ybaL
MCHK_7238	dapA	dihydrodipicolinate synthase	pp	MCHK_7238	dapA	dihydrodipicolinate synthase
MCHK_7238	dapA	dihydrodipicolinate synthase	pp	MCHK_1190	dapA	dihydrodipicolinate synthase
MCHK_1190	dapA	dihydrodipicolinate synthase	pp	MCHK_1190	dapA	dihydrodipicolinate synthase
MCHK_2234	ubiH	ubiquinone biosynthesis hydroxylase, UbiH/UbiF/VisC/COQ6 family protein	pp	MCHK_2234	ubiH	ubiquinone biosynthesis hydroxylase, UbiH/UbiF/VisC/COQ6 family protein
MCHK_0687	atrA	bacterial regulatory s, gntR family protein	pp	MCHK_0687	atrA	bacterial regulatory s, gntR family protein
MCHK_2083	rplC	50S ribosomal protein L3	pp	MCHK_0687	atrA	bacterial regulatory s, gntR family protein
MCHK_1838	sufD	feS assembly protein SufD	pp	MCHK_1838	sufD	feS assembly protein SufD
MCHK_1838	sufD	feS assembly protein SufD	pp	MCHK_1836	sufB	feS assembly protein SufB
MCHK_1837	sufC	feS assembly ATPase SufC	pp	MCHK_1837	sufC	feS assembly ATPase SufC
MCHK_1837	sufC	feS assembly ATPase SufC	pp	MCHK_1838	sufD	feS assembly protein SufD
MCHK_1836	sufB	feS assembly protein SufB	pp	MCHK_1837	sufC	feS assembly ATPase SufC
MCHK_1836	sufB	feS assembly protein SufB	pp	MCHK_1836	sufB	feS assembly protein SufB
MCHK_3922	arcC	carbamate kinase	pp	MCHK_3922	arcC	carbamate kinase
MCHK_5769	rsmI	tetrapyrrole (Corrin/Porphyrin) Methylases family protein	pp	MCHK_5769	rsmI	tetrapyrrole (Corrin/Porphyrin) Methylases family protein
MCHK_0056	argD	acetylornithine and succinylornithine aminotransferases family protein	pp	MCHK_0056	argD	acetylornithine and succinylornithine aminotransferases family protein
MCHK_0056	argD	acetylornithine and succinylornithine aminotransferases family protein	pp	MCHK_2850	spuC	aminotransferase class-III family protein
MCHK_2850	spuC	aminotransferase class-III family protein	pp	MCHK_2850	spuC	aminotransferase class-III family protein
MCHK_4905	argH	argininosuccinate lyase	pp	MCHK_4905	argH	argininosuccinate lyase
MCHK_8214	mhr8214	hypothetical protein	pp	MCHK_8214	mhr8214	hypothetical protein
MCHK_8214	mhr8214	hypothetical protein	pp	MCHK_4520	atoC	response regulator
MCHK_4520	atoC	response regulator	pp	MCHK_4520	atoC	response regulator
MCHK_8197	xylC	benzaldehyde dehydrogenase NAD+	pp	MCHK_8197	xylC	benzaldehyde dehydrogenase NAD+
MCHK_8197	xylC	benzaldehyde dehydrogenase NAD+	pp	MCHK_0560	xylC	benzaldehyde dehydrogenase (NAD+)
MCHK_8197	xylC	benzaldehyde dehydrogenase NAD+	pp	MCHK_1077	betB	betaine aldehyde dehydrogenase
MCHK_0560	xylC	benzaldehyde dehydrogenase (NAD+)	pp	MCHK_0560	xylC	benzaldehyde dehydrogenase (NAD+)
MCHK_0560	xylC	benzaldehyde dehydrogenase (NAD+)	pp	MCHK_1077	betB	betaine aldehyde dehydrogenase
MCHK_1077	betB	betaine aldehyde dehydrogenase	pp	MCHK_1077	betB	betaine aldehyde dehydrogenase
MCHK_0039	fadE	acyl-CoA dehydrogenase, N-terminal domain protein	pp	MCHK_0039	fadE	acyl-CoA dehydrogenase, N-terminal domain protein
MCHK_0039	fadE	acyl-CoA dehydrogenase, N-terminal domain protein	pp	MCHK_1176	ivd	acyl-CoA dehydrogenase, N-terminal domain protein
MCHK_0039	fadE	acyl-CoA dehydrogenase, N-terminal domain protein	pp	MCHK_2846	fadE	acyl-CoA dehydrogenase, N-terminal domain protein
MCHK_0039	fadE	acyl-CoA dehydrogenase, N-terminal domain protein	pp	MCHK_6107	acdA	acyl-CoA dehydrogenase, N-terminal domain protein
MCHK_0039	fadE	acyl-CoA dehydrogenase, N-terminal domain protein	pp	MCHK_6456	acd4	acyl-CoA dehydrogenase, N-terminal domain protein
MCHK_1176	ivd	acyl-CoA dehydrogenase, N-terminal domain protein	pp	MCHK_1176	ivd	acyl-CoA dehydrogenase, N-terminal domain protein
MCHK_1176	ivd	acyl-CoA dehydrogenase, N-terminal domain protein	pp	MCHK_2846	fadE	acyl-CoA dehydrogenase, N-terminal domain protein
MCHK_1176	ivd	acyl-CoA dehydrogenase, N-terminal domain protein	pp	MCHK_6107	acdA	acyl-CoA dehydrogenase, N-terminal domain protein
MCHK_1176	ivd	acyl-CoA dehydrogenase, N-terminal domain protein	pp	MCHK_6456	acd4	acyl-CoA dehydrogenase, N-terminal domain protein
MCHK_2846	fadE	acyl-CoA dehydrogenase, N-terminal domain protein	pp	MCHK_2846	fadE	acyl-CoA dehydrogenase, N-terminal domain protein
MCHK_2846	fadE	acyl-CoA dehydrogenase, N-terminal domain protein	pp	MCHK_6107	acdA	acyl-CoA dehydrogenase, N-terminal domain protein
MCHK_2846	fadE	acyl-CoA dehydrogenase, N-terminal domain protein	pp	MCHK_6456	acd4	acyl-CoA dehydrogenase, N-terminal domain protein
MCHK_6107	acdA	acyl-CoA dehydrogenase, N-terminal domain protein	pp	MCHK_6107	acdA	acyl-CoA dehydrogenase, N-terminal domain protein
MCHK_6107	acdA	acyl-CoA dehydrogenase, N-terminal domain protein	pp	MCHK_6456	acd4	acyl-CoA dehydrogenase, N-terminal domain protein
MCHK_6456	acd4	acyl-CoA dehydrogenase, N-terminal domain protein	pp	MCHK_6456	acd4	acyl-CoA dehydrogenase, N-terminal domain protein
MCHK_2942	mcl1	malyl-CoA lyase	pp	MCHK_2942	mcl1	malyl-CoA lyase
MCHK_2942	mcl1	malyl-CoA lyase	pp	MCHK_5606	mcl2	(3S)-malyl-CoA thiolesterase
MCHK_5606	mcl2	(3S)-malyl-CoA thiolesterase	pp	MCHK_5606	mcl2	(3S)-malyl-CoA thiolesterase
MCHK_1041	cysC	adenylylsulfate kinase	pp	MCHK_1041	cysC	adenylylsulfate kinase
MCHK_3488	deoR	deoR-like helix-turn-helix domain protein	pp	MCHK_3488	deoR	deoR-like helix-turn-helix domain protein
MCHK_8368	gap	glyceraldehyde-3-phosphate dehydrogenase, type I	pp	MCHK_8368	gap	glyceraldehyde-3-phosphate dehydrogenase, type I
MCHK_8368	gap	glyceraldehyde-3-phosphate dehydrogenase, type I	pp	MCHK_5105	gap	glyceraldehyde-3-phosphate dehydrogenase, type I
MCHK_5105	gap	glyceraldehyde-3-phosphate dehydrogenase, type I	pp	MCHK_5105	gap	glyceraldehyde-3-phosphate dehydrogenase, type I
MCHK_5839	nagQ	bacterial regulatory s, gntR family protein	pp	MCHK_5839	nagQ	bacterial regulatory s, gntR family protein
MCHK_5296	mmsA	methylmalonate-semialdehyde dehydrogenase	pp	MCHK_5296	mmsA	methylmalonate-semialdehyde dehydrogenase
MCHK_0534	fucA	L-fuculose phosphate aldolase	pp	MCHK_0534	fucA	L-fuculose phosphate aldolase
MCHK_1504	socR	bacterial regulatory s, lacI family protein	pp	MCHK_1504	socR	bacterial regulatory s, lacI family protein
MCHK_6453	hpaI	hpcH/HpaI aldolase/citrate lyase family protein	pp	MCHK_6453	hpaI	hpcH/HpaI aldolase/citrate lyase family protein
MCHK_2056	glxR	2-hydroxy-3-oxopropionate reductase	pp	MCHK_2056	glxR	2-hydroxy-3-oxopropionate reductase
MCHK_2056	glxR	2-hydroxy-3-oxopropionate reductase	pp	MCHK_2265	mmsB_2	NAD binding domain of 6-phosphogluconate dehydrogenase family protein
MCHK_2056	glxR	2-hydroxy-3-oxopropionate reductase	pp	MCHK_3288	mhr3288	NAD binding domain of 6-phosphogluconate dehydrogenase family protein
MCHK_2056	glxR	2-hydroxy-3-oxopropionate reductase	pp	MCHK_4203	mmsB_2	NAD binding domain of 6-phosphogluconate dehydrogenase family protein
MCHK_2265	mmsB_2	NAD binding domain of 6-phosphogluconate dehydrogenase family protein	pp	MCHK_2265	mmsB_2	NAD binding domain of 6-phosphogluconate dehydrogenase family protein
MCHK_2265	mmsB_2	NAD binding domain of 6-phosphogluconate dehydrogenase family protein	pp	MCHK_3288	mhr3288	NAD binding domain of 6-phosphogluconate dehydrogenase family protein
MCHK_2265	mmsB_2	NAD binding domain of 6-phosphogluconate dehydrogenase family protein	pp	MCHK_4203	mmsB_2	NAD binding domain of 6-phosphogluconate dehydrogenase family protein
MCHK_3288	mhr3288	NAD binding domain of 6-phosphogluconate dehydrogenase family protein	pp	MCHK_3288	mhr3288	NAD binding domain of 6-phosphogluconate dehydrogenase family protein
MCHK_3288	mhr3288	NAD binding domain of 6-phosphogluconate dehydrogenase family protein	pp	MCHK_4203	mmsB_2	NAD binding domain of 6-phosphogluconate dehydrogenase family protein
MCHK_4203	mmsB_2	NAD binding domain of 6-phosphogluconate dehydrogenase family protein	pp	MCHK_4203	mmsB_2	NAD binding domain of 6-phosphogluconate dehydrogenase family protein
MCHK_0253	mhl0253	bacterial regulatory helix-turn-helix , lysR family protein	pp	MCHK_0253	mhl0253	bacterial regulatory helix-turn-helix , lysR family protein
MCHK_0253	mhl0253	bacterial regulatory helix-turn-helix , lysR family protein	pp	MCHK_0598	mhr0598	bacterial regulatory helix-turn-helix , lysR family protein
MCHK_0253	mhl0253	bacterial regulatory helix-turn-helix , lysR family protein	pp	MCHK_1133	mhr1133	bacterial regulatory helix-turn-helix , lysR family protein
MCHK_0253	mhl0253	bacterial regulatory helix-turn-helix , lysR family protein	pp	MCHK_1217	mhl1217	bacterial regulatory helix-turn-helix , lysR family protein
MCHK_0253	mhl0253	bacterial regulatory helix-turn-helix , lysR family protein	pp	MCHK_1338	mhl1338	bacterial regulatory helix-turn-helix , lysR family protein
MCHK_0253	mhl0253	bacterial regulatory helix-turn-helix , lysR family protein	pp	MCHK_1593	mhl1593	bacterial regulatory helix-turn-helix , lysR family protein
MCHK_0253	mhl0253	bacterial regulatory helix-turn-helix , lysR family protein	pp	MCHK_1597	mhl1597	bacterial regulatory helix-turn-helix , lysR family protein
MCHK_0253	mhl0253	bacterial regulatory helix-turn-helix , lysR family protein	pp	MCHK_1926	gcvA	bacterial regulatory helix-turn-helix , lysR family protein
MCHK_0253	mhl0253	bacterial regulatory helix-turn-helix , lysR family protein	pp	MCHK_2309	mhr2309	bacterial regulatory helix-turn-helix , lysR family protein
MCHK_0253	mhl0253	bacterial regulatory helix-turn-helix , lysR family protein	pp	MCHK_3078	lysR	bacterial regulatory helix-turn-helix , lysR family protein
MCHK_0253	mhl0253	bacterial regulatory helix-turn-helix , lysR family protein	pp	MCHK_3411	gcvA	glycine cleavage system transcriptional activator
MCHK_0253	mhl0253	bacterial regulatory helix-turn-helix , lysR family protein	pp	MCHK_3526	gcvA	glycine cleavage system transcriptional activator
MCHK_0253	mhl0253	bacterial regulatory helix-turn-helix , lysR family protein	pp	MCHK_4416	gcvA	bacterial regulatory helix-turn-helix , lysR family protein
MCHK_0253	mhl0253	bacterial regulatory helix-turn-helix , lysR family protein	pp	MCHK_5463	gcvA4	bacterial regulatory helix-turn-helix , lysR family protein
MCHK_0253	mhl0253	bacterial regulatory helix-turn-helix , lysR family protein	pp	MCHK_5962	gcvA	bacterial regulatory helix-turn-helix , lysR family protein
MCHK_0253	mhl0253	bacterial regulatory helix-turn-helix , lysR family protein	pp	MCHK_5986	gcvA	bacterial regulatory helix-turn-helix , lysR family protein
MCHK_0598	mhr0598	bacterial regulatory helix-turn-helix , lysR family protein	pp	MCHK_0598	mhr0598	bacterial regulatory helix-turn-helix , lysR family protein
MCHK_0598	mhr0598	bacterial regulatory helix-turn-helix , lysR family protein	pp	MCHK_1133	mhr1133	bacterial regulatory helix-turn-helix , lysR family protein
MCHK_0598	mhr0598	bacterial regulatory helix-turn-helix , lysR family protein	pp	MCHK_1217	mhl1217	bacterial regulatory helix-turn-helix , lysR family protein
MCHK_0598	mhr0598	bacterial regulatory helix-turn-helix , lysR family protein	pp	MCHK_1338	mhl1338	bacterial regulatory helix-turn-helix , lysR family protein
MCHK_0598	mhr0598	bacterial regulatory helix-turn-helix , lysR family protein	pp	MCHK_1593	mhl1593	bacterial regulatory helix-turn-helix , lysR family protein
MCHK_0598	mhr0598	bacterial regulatory helix-turn-helix , lysR family protein	pp	MCHK_1597	mhl1597	bacterial regulatory helix-turn-helix , lysR family protein
MCHK_0598	mhr0598	bacterial regulatory helix-turn-helix , lysR family protein	pp	MCHK_1926	gcvA	bacterial regulatory helix-turn-helix , lysR family protein
MCHK_0598	mhr0598	bacterial regulatory helix-turn-helix , lysR family protein	pp	MCHK_2309	mhr2309	bacterial regulatory helix-turn-helix , lysR family protein
MCHK_0598	mhr0598	bacterial regulatory helix-turn-helix , lysR family protein	pp	MCHK_3078	lysR	bacterial regulatory helix-turn-helix , lysR family protein
MCHK_0598	mhr0598	bacterial regulatory helix-turn-helix , lysR family protein	pp	MCHK_3411	gcvA	glycine cleavage system transcriptional activator
MCHK_0598	mhr0598	bacterial regulatory helix-turn-helix , lysR family protein	pp	MCHK_3526	gcvA	glycine cleavage system transcriptional activator
MCHK_0598	mhr0598	bacterial regulatory helix-turn-helix , lysR family protein	pp	MCHK_4416	gcvA	bacterial regulatory helix-turn-helix , lysR family protein
MCHK_0598	mhr0598	bacterial regulatory helix-turn-helix , lysR family protein	pp	MCHK_5463	gcvA4	bacterial regulatory helix-turn-helix , lysR family protein
MCHK_0598	mhr0598	bacterial regulatory helix-turn-helix , lysR family protein	pp	MCHK_5962	gcvA	bacterial regulatory helix-turn-helix , lysR family protein
MCHK_0598	mhr0598	bacterial regulatory helix-turn-helix , lysR family protein	pp	MCHK_5986	gcvA	bacterial regulatory helix-turn-helix , lysR family protein
MCHK_1133	mhr1133	bacterial regulatory helix-turn-helix , lysR family protein	pp	MCHK_1133	mhr1133	bacterial regulatory helix-turn-helix , lysR family protein
MCHK_1133	mhr1133	bacterial regulatory helix-turn-helix , lysR family protein	pp	MCHK_1217	mhl1217	bacterial regulatory helix-turn-helix , lysR family protein
MCHK_1133	mhr1133	bacterial regulatory helix-turn-helix , lysR family protein	pp	MCHK_1338	mhl1338	bacterial regulatory helix-turn-helix , lysR family protein
MCHK_1133	mhr1133	bacterial regulatory helix-turn-helix , lysR family protein	pp	MCHK_1593	mhl1593	bacterial regulatory helix-turn-helix , lysR family protein
MCHK_1133	mhr1133	bacterial regulatory helix-turn-helix , lysR family protein	pp	MCHK_1597	mhl1597	bacterial regulatory helix-turn-helix , lysR family protein
MCHK_1133	mhr1133	bacterial regulatory helix-turn-helix , lysR family protein	pp	MCHK_1926	gcvA	bacterial regulatory helix-turn-helix , lysR family protein
MCHK_1133	mhr1133	bacterial regulatory helix-turn-helix , lysR family protein	pp	MCHK_2309	mhr2309	bacterial regulatory helix-turn-helix , lysR family protein
MCHK_1133	mhr1133	bacterial regulatory helix-turn-helix , lysR family protein	pp	MCHK_3078	lysR	bacterial regulatory helix-turn-helix , lysR family protein
MCHK_1133	mhr1133	bacterial regulatory helix-turn-helix , lysR family protein	pp	MCHK_3411	gcvA	glycine cleavage system transcriptional activator
MCHK_1133	mhr1133	bacterial regulatory helix-turn-helix , lysR family protein	pp	MCHK_3526	gcvA	glycine cleavage system transcriptional activator
MCHK_1133	mhr1133	bacterial regulatory helix-turn-helix , lysR family protein	pp	MCHK_4416	gcvA	bacterial regulatory helix-turn-helix , lysR family protein
MCHK_1133	mhr1133	bacterial regulatory helix-turn-helix , lysR family protein	pp	MCHK_5463	gcvA4	bacterial regulatory helix-turn-helix , lysR family protein
MCHK_1133	mhr1133	bacterial regulatory helix-turn-helix , lysR family protein	pp	MCHK_5962	gcvA	bacterial regulatory helix-turn-helix , lysR family protein
MCHK_1133	mhr1133	bacterial regulatory helix-turn-helix , lysR family protein	pp	MCHK_5986	gcvA	bacterial regulatory helix-turn-helix , lysR family protein
MCHK_1217	mhl1217	bacterial regulatory helix-turn-helix , lysR family protein	pp	MCHK_1217	mhl1217	bacterial regulatory helix-turn-helix , lysR family protein
MCHK_1217	mhl1217	bacterial regulatory helix-turn-helix , lysR family protein	pp	MCHK_1338	mhl1338	bacterial regulatory helix-turn-helix , lysR family protein
MCHK_1217	mhl1217	bacterial regulatory helix-turn-helix , lysR family protein	pp	MCHK_1593	mhl1593	bacterial regulatory helix-turn-helix , lysR family protein
MCHK_1217	mhl1217	bacterial regulatory helix-turn-helix , lysR family protein	pp	MCHK_1597	mhl1597	bacterial regulatory helix-turn-helix , lysR family protein
MCHK_1217	mhl1217	bacterial regulatory helix-turn-helix , lysR family protein	pp	MCHK_1926	gcvA	bacterial regulatory helix-turn-helix , lysR family protein
MCHK_1217	mhl1217	bacterial regulatory helix-turn-helix , lysR family protein	pp	MCHK_2309	mhr2309	bacterial regulatory helix-turn-helix , lysR family protein
MCHK_1217	mhl1217	bacterial regulatory helix-turn-helix , lysR family protein	pp	MCHK_3078	lysR	bacterial regulatory helix-turn-helix , lysR family protein
MCHK_1217	mhl1217	bacterial regulatory helix-turn-helix , lysR family protein	pp	MCHK_3411	gcvA	glycine cleavage system transcriptional activator
MCHK_1217	mhl1217	bacterial regulatory helix-turn-helix , lysR family protein	pp	MCHK_3526	gcvA	glycine cleavage system transcriptional activator
MCHK_1217	mhl1217	bacterial regulatory helix-turn-helix , lysR family protein	pp	MCHK_4416	gcvA	bacterial regulatory helix-turn-helix , lysR family protein
MCHK_1217	mhl1217	bacterial regulatory helix-turn-helix , lysR family protein	pp	MCHK_5463	gcvA4	bacterial regulatory helix-turn-helix , lysR family protein
MCHK_1217	mhl1217	bacterial regulatory helix-turn-helix , lysR family protein	pp	MCHK_5962	gcvA	bacterial regulatory helix-turn-helix , lysR family protein
MCHK_1217	mhl1217	bacterial regulatory helix-turn-helix , lysR family protein	pp	MCHK_5986	gcvA	bacterial regulatory helix-turn-helix , lysR family protein
MCHK_1338	mhl1338	bacterial regulatory helix-turn-helix , lysR family protein	pp	MCHK_1338	mhl1338	bacterial regulatory helix-turn-helix , lysR family protein
MCHK_1338	mhl1338	bacterial regulatory helix-turn-helix , lysR family protein	pp	MCHK_1593	mhl1593	bacterial regulatory helix-turn-helix , lysR family protein
MCHK_1338	mhl1338	bacterial regulatory helix-turn-helix , lysR family protein	pp	MCHK_1597	mhl1597	bacterial regulatory helix-turn-helix , lysR family protein
MCHK_1338	mhl1338	bacterial regulatory helix-turn-helix , lysR family protein	pp	MCHK_1926	gcvA	bacterial regulatory helix-turn-helix , lysR family protein
MCHK_1338	mhl1338	bacterial regulatory helix-turn-helix , lysR family protein	pp	MCHK_2309	mhr2309	bacterial regulatory helix-turn-helix , lysR family protein
MCHK_1338	mhl1338	bacterial regulatory helix-turn-helix , lysR family protein	pp	MCHK_3078	lysR	bacterial regulatory helix-turn-helix , lysR family protein
MCHK_1338	mhl1338	bacterial regulatory helix-turn-helix , lysR family protein	pp	MCHK_3411	gcvA	glycine cleavage system transcriptional activator
MCHK_1338	mhl1338	bacterial regulatory helix-turn-helix , lysR family protein	pp	MCHK_3526	gcvA	glycine cleavage system transcriptional activator
MCHK_1338	mhl1338	bacterial regulatory helix-turn-helix , lysR family protein	pp	MCHK_4416	gcvA	bacterial regulatory helix-turn-helix , lysR family protein
MCHK_1338	mhl1338	bacterial regulatory helix-turn-helix , lysR family protein	pp	MCHK_5463	gcvA4	bacterial regulatory helix-turn-helix , lysR family protein
MCHK_1338	mhl1338	bacterial regulatory helix-turn-helix , lysR family protein	pp	MCHK_5962	gcvA	bacterial regulatory helix-turn-helix , lysR family protein
MCHK_1338	mhl1338	bacterial regulatory helix-turn-helix , lysR family protein	pp	MCHK_5986	gcvA	bacterial regulatory helix-turn-helix , lysR family protein
MCHK_1593	mhl1593	bacterial regulatory helix-turn-helix , lysR family protein	pp	MCHK_1593	mhl1593	bacterial regulatory helix-turn-helix , lysR family protein
MCHK_1593	mhl1593	bacterial regulatory helix-turn-helix , lysR family protein	pp	MCHK_1597	mhl1597	bacterial regulatory helix-turn-helix , lysR family protein
MCHK_1593	mhl1593	bacterial regulatory helix-turn-helix , lysR family protein	pp	MCHK_1926	gcvA	bacterial regulatory helix-turn-helix , lysR family protein
MCHK_1593	mhl1593	bacterial regulatory helix-turn-helix , lysR family protein	pp	MCHK_2309	mhr2309	bacterial regulatory helix-turn-helix , lysR family protein
MCHK_1593	mhl1593	bacterial regulatory helix-turn-helix , lysR family protein	pp	MCHK_3078	lysR	bacterial regulatory helix-turn-helix , lysR family protein
MCHK_1593	mhl1593	bacterial regulatory helix-turn-helix , lysR family protein	pp	MCHK_3411	gcvA	glycine cleavage system transcriptional activator
MCHK_1593	mhl1593	bacterial regulatory helix-turn-helix , lysR family protein	pp	MCHK_3526	gcvA	glycine cleavage system transcriptional activator
MCHK_1593	mhl1593	bacterial regulatory helix-turn-helix , lysR family protein	pp	MCHK_4416	gcvA	bacterial regulatory helix-turn-helix , lysR family protein
MCHK_1593	mhl1593	bacterial regulatory helix-turn-helix , lysR family protein	pp	MCHK_5463	gcvA4	bacterial regulatory helix-turn-helix , lysR family protein
MCHK_1593	mhl1593	bacterial regulatory helix-turn-helix , lysR family protein	pp	MCHK_5962	gcvA	bacterial regulatory helix-turn-helix , lysR family protein
MCHK_1593	mhl1593	bacterial regulatory helix-turn-helix , lysR family protein	pp	MCHK_5986	gcvA	bacterial regulatory helix-turn-helix , lysR family protein
MCHK_1597	mhl1597	bacterial regulatory helix-turn-helix , lysR family protein	pp	MCHK_1597	mhl1597	bacterial regulatory helix-turn-helix , lysR family protein
MCHK_1597	mhl1597	bacterial regulatory helix-turn-helix , lysR family protein	pp	MCHK_1926	gcvA	bacterial regulatory helix-turn-helix , lysR family protein
MCHK_1597	mhl1597	bacterial regulatory helix-turn-helix , lysR family protein	pp	MCHK_2309	mhr2309	bacterial regulatory helix-turn-helix , lysR family protein
MCHK_1597	mhl1597	bacterial regulatory helix-turn-helix , lysR family protein	pp	MCHK_3078	lysR	bacterial regulatory helix-turn-helix , lysR family protein
MCHK_1597	mhl1597	bacterial regulatory helix-turn-helix , lysR family protein	pp	MCHK_3411	gcvA	glycine cleavage system transcriptional activator
MCHK_1597	mhl1597	bacterial regulatory helix-turn-helix , lysR family protein	pp	MCHK_3526	gcvA	glycine cleavage system transcriptional activator
MCHK_1597	mhl1597	bacterial regulatory helix-turn-helix , lysR family protein	pp	MCHK_4416	gcvA	bacterial regulatory helix-turn-helix , lysR family protein
MCHK_1597	mhl1597	bacterial regulatory helix-turn-helix , lysR family protein	pp	MCHK_5463	gcvA4	bacterial regulatory helix-turn-helix , lysR family protein
MCHK_1597	mhl1597	bacterial regulatory helix-turn-helix , lysR family protein	pp	MCHK_5962	gcvA	bacterial regulatory helix-turn-helix , lysR family protein
MCHK_1597	mhl1597	bacterial regulatory helix-turn-helix , lysR family protein	pp	MCHK_5986	gcvA	bacterial regulatory helix-turn-helix , lysR family protein
MCHK_1926	gcvA	bacterial regulatory helix-turn-helix , lysR family protein	pp	MCHK_1926	gcvA	bacterial regulatory helix-turn-helix , lysR family protein
MCHK_1926	gcvA	bacterial regulatory helix-turn-helix , lysR family protein	pp	MCHK_2309	mhr2309	bacterial regulatory helix-turn-helix , lysR family protein
MCHK_1926	gcvA	bacterial regulatory helix-turn-helix , lysR family protein	pp	MCHK_3078	lysR	bacterial regulatory helix-turn-helix , lysR family protein
MCHK_1926	gcvA	bacterial regulatory helix-turn-helix , lysR family protein	pp	MCHK_3411	gcvA	glycine cleavage system transcriptional activator
MCHK_1926	gcvA	bacterial regulatory helix-turn-helix , lysR family protein	pp	MCHK_3526	gcvA	glycine cleavage system transcriptional activator
MCHK_1926	gcvA	bacterial regulatory helix-turn-helix , lysR family protein	pp	MCHK_4416	gcvA	bacterial regulatory helix-turn-helix , lysR family protein
MCHK_1926	gcvA	bacterial regulatory helix-turn-helix , lysR family protein	pp	MCHK_5463	gcvA4	bacterial regulatory helix-turn-helix , lysR family protein
MCHK_1926	gcvA	bacterial regulatory helix-turn-helix , lysR family protein	pp	MCHK_5962	gcvA	bacterial regulatory helix-turn-helix , lysR family protein
MCHK_1926	gcvA	bacterial regulatory helix-turn-helix , lysR family protein	pp	MCHK_5986	gcvA	bacterial regulatory helix-turn-helix , lysR family protein
MCHK_2309	mhr2309	bacterial regulatory helix-turn-helix , lysR family protein	pp	MCHK_2309	mhr2309	bacterial regulatory helix-turn-helix , lysR family protein
MCHK_2309	mhr2309	bacterial regulatory helix-turn-helix , lysR family protein	pp	MCHK_3078	lysR	bacterial regulatory helix-turn-helix , lysR family protein
MCHK_2309	mhr2309	bacterial regulatory helix-turn-helix , lysR family protein	pp	MCHK_3411	gcvA	glycine cleavage system transcriptional activator
MCHK_2309	mhr2309	bacterial regulatory helix-turn-helix , lysR family protein	pp	MCHK_3526	gcvA	glycine cleavage system transcriptional activator
MCHK_2309	mhr2309	bacterial regulatory helix-turn-helix , lysR family protein	pp	MCHK_4416	gcvA	bacterial regulatory helix-turn-helix , lysR family protein
MCHK_2309	mhr2309	bacterial regulatory helix-turn-helix , lysR family protein	pp	MCHK_5463	gcvA4	bacterial regulatory helix-turn-helix , lysR family protein
MCHK_2309	mhr2309	bacterial regulatory helix-turn-helix , lysR family protein	pp	MCHK_5962	gcvA	bacterial regulatory helix-turn-helix , lysR family protein
MCHK_2309	mhr2309	bacterial regulatory helix-turn-helix , lysR family protein	pp	MCHK_5986	gcvA	bacterial regulatory helix-turn-helix , lysR family protein
MCHK_3078	lysR	bacterial regulatory helix-turn-helix , lysR family protein	pp	MCHK_3078	lysR	bacterial regulatory helix-turn-helix , lysR family protein
MCHK_3078	lysR	bacterial regulatory helix-turn-helix , lysR family protein	pp	MCHK_3411	gcvA	glycine cleavage system transcriptional activator
MCHK_3078	lysR	bacterial regulatory helix-turn-helix , lysR family protein	pp	MCHK_3526	gcvA	glycine cleavage system transcriptional activator
MCHK_3078	lysR	bacterial regulatory helix-turn-helix , lysR family protein	pp	MCHK_4416	gcvA	bacterial regulatory helix-turn-helix , lysR family protein
MCHK_3078	lysR	bacterial regulatory helix-turn-helix , lysR family protein	pp	MCHK_5463	gcvA4	bacterial regulatory helix-turn-helix , lysR family protein
MCHK_3078	lysR	bacterial regulatory helix-turn-helix , lysR family protein	pp	MCHK_5962	gcvA	bacterial regulatory helix-turn-helix , lysR family protein
MCHK_3078	lysR	bacterial regulatory helix-turn-helix , lysR family protein	pp	MCHK_5986	gcvA	bacterial regulatory helix-turn-helix , lysR family protein
MCHK_3411	gcvA	glycine cleavage system transcriptional activator	pp	MCHK_3411	gcvA	glycine cleavage system transcriptional activator
MCHK_3411	gcvA	glycine cleavage system transcriptional activator	pp	MCHK_3526	gcvA	glycine cleavage system transcriptional activator
MCHK_3411	gcvA	glycine cleavage system transcriptional activator	pp	MCHK_4416	gcvA	bacterial regulatory helix-turn-helix , lysR family protein
MCHK_3411	gcvA	glycine cleavage system transcriptional activator	pp	MCHK_5463	gcvA4	bacterial regulatory helix-turn-helix , lysR family protein
MCHK_3411	gcvA	glycine cleavage system transcriptional activator	pp	MCHK_5962	gcvA	bacterial regulatory helix-turn-helix , lysR family protein
MCHK_3411	gcvA	glycine cleavage system transcriptional activator	pp	MCHK_5986	gcvA	bacterial regulatory helix-turn-helix , lysR family protein
MCHK_3526	gcvA	glycine cleavage system transcriptional activator	pp	MCHK_3526	gcvA	glycine cleavage system transcriptional activator
MCHK_3526	gcvA	glycine cleavage system transcriptional activator	pp	MCHK_4416	gcvA	bacterial regulatory helix-turn-helix , lysR family protein
MCHK_3526	gcvA	glycine cleavage system transcriptional activator	pp	MCHK_5463	gcvA4	bacterial regulatory helix-turn-helix , lysR family protein
MCHK_3526	gcvA	glycine cleavage system transcriptional activator	pp	MCHK_5962	gcvA	bacterial regulatory helix-turn-helix , lysR family protein
MCHK_3526	gcvA	glycine cleavage system transcriptional activator	pp	MCHK_5986	gcvA	bacterial regulatory helix-turn-helix , lysR family protein
MCHK_4416	gcvA	bacterial regulatory helix-turn-helix , lysR family protein	pp	MCHK_4416	gcvA	bacterial regulatory helix-turn-helix , lysR family protein
MCHK_4416	gcvA	bacterial regulatory helix-turn-helix , lysR family protein	pp	MCHK_5463	gcvA4	bacterial regulatory helix-turn-helix , lysR family protein
MCHK_4416	gcvA	bacterial regulatory helix-turn-helix , lysR family protein	pp	MCHK_5962	gcvA	bacterial regulatory helix-turn-helix , lysR family protein
MCHK_4416	gcvA	bacterial regulatory helix-turn-helix , lysR family protein	pp	MCHK_5986	gcvA	bacterial regulatory helix-turn-helix , lysR family protein
MCHK_5463	gcvA4	bacterial regulatory helix-turn-helix , lysR family protein	pp	MCHK_5463	gcvA4	bacterial regulatory helix-turn-helix , lysR family protein
MCHK_5463	gcvA4	bacterial regulatory helix-turn-helix , lysR family protein	pp	MCHK_5962	gcvA	bacterial regulatory helix-turn-helix , lysR family protein
MCHK_5463	gcvA4	bacterial regulatory helix-turn-helix , lysR family protein	pp	MCHK_5986	gcvA	bacterial regulatory helix-turn-helix , lysR family protein
MCHK_5962	gcvA	bacterial regulatory helix-turn-helix , lysR family protein	pp	MCHK_5962	gcvA	bacterial regulatory helix-turn-helix , lysR family protein
MCHK_5962	gcvA	bacterial regulatory helix-turn-helix , lysR family protein	pp	MCHK_5986	gcvA	bacterial regulatory helix-turn-helix , lysR family protein
MCHK_5986	gcvA	bacterial regulatory helix-turn-helix , lysR family protein	pp	MCHK_5986	gcvA	bacterial regulatory helix-turn-helix , lysR family protein
MCHK_8153	mhr8153	deoR-like helix-turn-helix domain protein	pp	MCHK_8153	mhr8153	deoR-like helix-turn-helix domain protein
MCHK_8153	mhr8153	deoR-like helix-turn-helix domain protein	pp	MCHK_0793	eryR	deoR-like helix-turn-helix domain protein
MCHK_8153	mhr8153	deoR-like helix-turn-helix domain protein	pp	MCHK_1676	deoR-like	deoR-like helix-turn-helix domain protein
MCHK_8153	mhr8153	deoR-like helix-turn-helix domain protein	pp	MCHK_2407	nadD	deoR-like helix-turn-helix domain protein
MCHK_8153	mhr8153	deoR-like helix-turn-helix domain protein	pp	MCHK_3096	glpRb	deoR-like helix-turn-helix domain protein
MCHK_8153	mhr8153	deoR-like helix-turn-helix domain protein	pp	MCHK_4827	glpR	deoR-like helix-turn-helix domain protein
MCHK_8153	mhr8153	deoR-like helix-turn-helix domain protein	pp	MCHK_6402	glpRb	deoR-like helix-turn-helix domain protein
MCHK_0793	eryR	deoR-like helix-turn-helix domain protein	pp	MCHK_0793	eryR	deoR-like helix-turn-helix domain protein
MCHK_0793	eryR	deoR-like helix-turn-helix domain protein	pp	MCHK_1676	deoR-like	deoR-like helix-turn-helix domain protein
MCHK_0793	eryR	deoR-like helix-turn-helix domain protein	pp	MCHK_2407	nadD	deoR-like helix-turn-helix domain protein
MCHK_0793	eryR	deoR-like helix-turn-helix domain protein	pp	MCHK_3096	glpRb	deoR-like helix-turn-helix domain protein
MCHK_0793	eryR	deoR-like helix-turn-helix domain protein	pp	MCHK_4827	glpR	deoR-like helix-turn-helix domain protein
MCHK_0793	eryR	deoR-like helix-turn-helix domain protein	pp	MCHK_6402	glpRb	deoR-like helix-turn-helix domain protein
MCHK_1676	deoR-like	deoR-like helix-turn-helix domain protein	pp	MCHK_1676	deoR-like	deoR-like helix-turn-helix domain protein
MCHK_1676	deoR-like	deoR-like helix-turn-helix domain protein	pp	MCHK_2407	nadD	deoR-like helix-turn-helix domain protein
MCHK_1676	deoR-like	deoR-like helix-turn-helix domain protein	pp	MCHK_3096	glpRb	deoR-like helix-turn-helix domain protein
MCHK_1676	deoR-like	deoR-like helix-turn-helix domain protein	pp	MCHK_4827	glpR	deoR-like helix-turn-helix domain protein
MCHK_1676	deoR-like	deoR-like helix-turn-helix domain protein	pp	MCHK_6402	glpRb	deoR-like helix-turn-helix domain protein
MCHK_2407	nadD	deoR-like helix-turn-helix domain protein	pp	MCHK_2407	nadD	deoR-like helix-turn-helix domain protein
MCHK_2407	nadD	deoR-like helix-turn-helix domain protein	pp	MCHK_3096	glpRb	deoR-like helix-turn-helix domain protein
MCHK_2407	nadD	deoR-like helix-turn-helix domain protein	pp	MCHK_4827	glpR	deoR-like helix-turn-helix domain protein
MCHK_2407	nadD	deoR-like helix-turn-helix domain protein	pp	MCHK_6402	glpRb	deoR-like helix-turn-helix domain protein
MCHK_3096	glpRb	deoR-like helix-turn-helix domain protein	pp	MCHK_3096	glpRb	deoR-like helix-turn-helix domain protein
MCHK_3096	glpRb	deoR-like helix-turn-helix domain protein	pp	MCHK_4827	glpR	deoR-like helix-turn-helix domain protein
MCHK_3096	glpRb	deoR-like helix-turn-helix domain protein	pp	MCHK_6402	glpRb	deoR-like helix-turn-helix domain protein
MCHK_4827	glpR	deoR-like helix-turn-helix domain protein	pp	MCHK_4827	glpR	deoR-like helix-turn-helix domain protein
MCHK_4827	glpR	deoR-like helix-turn-helix domain protein	pp	MCHK_6402	glpRb	deoR-like helix-turn-helix domain protein
MCHK_6402	glpRb	deoR-like helix-turn-helix domain protein	pp	MCHK_6402	glpRb	deoR-like helix-turn-helix domain protein
MCHK_3283	gntR	transcriptional regulator GntR	pp	MCHK_3283	gntR	transcriptional regulator GntR
MCHK_3283	gntR	transcriptional regulator GntR	pp	MCHK_6034	mhr6034	periplasmic binding s and sugar binding domain of the LacI family protein
MCHK_6034	mhr6034	periplasmic binding s and sugar binding domain of the LacI family protein	pp	MCHK_6034	mhr6034	periplasmic binding s and sugar binding domain of the LacI family protein
MCHK_0201	mhr0201	DNA gyrase, subunit B:Short-chain dehydrogenase/reductase SDR:Glucose/ribitol dehydrogenase	pp	MCHK_0201	mhr0201	DNA gyrase, subunit B:Short-chain dehydrogenase/reductase SDR:Glucose/ribitol dehydrogenase
MCHK_3072	ilvN	acetolactate synthase, small subunit	pp	MCHK_3072	ilvN	acetolactate synthase, small subunit
MCHK_3074	ilvI	thiamine pyrophosphate enzyme, N-terminal TPP binding domain protein	pp	MCHK_3074	ilvI	thiamine pyrophosphate enzyme, N-terminal TPP binding domain protein
MCHK_0733	agaZ1	D-tagatose-bisphosphate aldolase, class II, non-catalytic subunit	pp	MCHK_0733	agaZ1	D-tagatose-bisphosphate aldolase, class II, non-catalytic subunit
MCHK_0484	pdhR	bacterial regulatory s, gntR family protein	pp	MCHK_0484	pdhR	bacterial regulatory s, gntR family protein
MCHK_0781	eryD	putative sugar-binding domain protein	pp	MCHK_0781	eryD	putative sugar-binding domain protein
MCHK_0781	eryD	putative sugar-binding domain protein	pp	MCHK_4985	mhl4985	putative sugar-binding domain protein
MCHK_4985	mhl4985	putative sugar-binding domain protein	pp	MCHK_4985	mhl4985	putative sugar-binding domain protein
MCHK_4556	mhr4556	bacterial regulatory s, lacI family protein	pp	MCHK_4556	mhr4556	bacterial regulatory s, lacI family protein
MCHK_2975	nuoD	NADH-quinone oxidoreductase subunit D	pp	MCHK_2975	nuoD	NADH-quinone oxidoreductase subunit D
MCHK_0004	echA8	putative enoyl-CoA hydratase echA8	pp	MCHK_0004	echA8	putative enoyl-CoA hydratase echA8
MCHK_0004	echA8	putative enoyl-CoA hydratase echA8	pp	MCHK_1472	crt	enoyl-CoA hydratase/isomerase family protein
MCHK_0004	echA8	putative enoyl-CoA hydratase echA8	pp	MCHK_1778	paaG	enoyl-CoA hydratase/isomerase family protein
MCHK_0004	echA8	putative enoyl-CoA hydratase echA8	pp	MCHK_3418	mhr3418	P-hydroxycinnamoyl CoA hydratase/lyase
MCHK_0004	echA8	putative enoyl-CoA hydratase echA8	pp	MCHK_4559	mhr4559	enoyl-CoA hydratase/isomerase family protein
MCHK_0004	echA8	putative enoyl-CoA hydratase echA8	pp	MCHK_6109	caiD	carnitinyl-CoA dehydratase
MCHK_1472	crt	enoyl-CoA hydratase/isomerase family protein	pp	MCHK_1472	crt	enoyl-CoA hydratase/isomerase family protein
MCHK_1472	crt	enoyl-CoA hydratase/isomerase family protein	pp	MCHK_1778	paaG	enoyl-CoA hydratase/isomerase family protein
MCHK_1472	crt	enoyl-CoA hydratase/isomerase family protein	pp	MCHK_3418	mhr3418	P-hydroxycinnamoyl CoA hydratase/lyase
MCHK_1472	crt	enoyl-CoA hydratase/isomerase family protein	pp	MCHK_4559	mhr4559	enoyl-CoA hydratase/isomerase family protein
MCHK_1472	crt	enoyl-CoA hydratase/isomerase family protein	pp	MCHK_6109	caiD	carnitinyl-CoA dehydratase
MCHK_1778	paaG	enoyl-CoA hydratase/isomerase family protein	pp	MCHK_1778	paaG	enoyl-CoA hydratase/isomerase family protein
MCHK_1778	paaG	enoyl-CoA hydratase/isomerase family protein	pp	MCHK_3418	mhr3418	P-hydroxycinnamoyl CoA hydratase/lyase
MCHK_1778	paaG	enoyl-CoA hydratase/isomerase family protein	pp	MCHK_4559	mhr4559	enoyl-CoA hydratase/isomerase family protein
MCHK_1778	paaG	enoyl-CoA hydratase/isomerase family protein	pp	MCHK_6109	caiD	carnitinyl-CoA dehydratase
MCHK_3418	mhr3418	P-hydroxycinnamoyl CoA hydratase/lyase	pp	MCHK_3418	mhr3418	P-hydroxycinnamoyl CoA hydratase/lyase
MCHK_3418	mhr3418	P-hydroxycinnamoyl CoA hydratase/lyase	pp	MCHK_4559	mhr4559	enoyl-CoA hydratase/isomerase family protein
MCHK_3418	mhr3418	P-hydroxycinnamoyl CoA hydratase/lyase	pp	MCHK_6109	caiD	carnitinyl-CoA dehydratase
MCHK_4559	mhr4559	enoyl-CoA hydratase/isomerase family protein	pp	MCHK_4559	mhr4559	enoyl-CoA hydratase/isomerase family protein
MCHK_4559	mhr4559	enoyl-CoA hydratase/isomerase family protein	pp	MCHK_6109	caiD	carnitinyl-CoA dehydratase
MCHK_6109	caiD	carnitinyl-CoA dehydratase	pp	MCHK_6109	caiD	carnitinyl-CoA dehydratase
MCHK_1985	panB	3-methyl-2-oxobutanoate hydroxymethyltransferase	pp	MCHK_1985	panB	3-methyl-2-oxobutanoate hydroxymethyltransferase
MCHK_1985	panB	3-methyl-2-oxobutanoate hydroxymethyltransferase	pp	MCHK_3319	panB	ketopantoate hydroxymethyltransferase family protein
MCHK_3319	panB	ketopantoate hydroxymethyltransferase family protein	pp	MCHK_3319	panB	ketopantoate hydroxymethyltransferase family protein
MCHK_4773	phnH	phosphonate C-P lyase system protein PhnH	pp	MCHK_4773	phnH	phosphonate C-P lyase system protein PhnH
MCHK_0053	phoU	phosphate transport system regulatory protein PhoU	pp	MCHK_0053	phoU	phosphate transport system regulatory protein PhoU
MCHK_0053	phoU	phosphate transport system regulatory protein PhoU	pp	MCHK_5081	phoU	phosphate transport system regulatory protein PhoU
MCHK_5081	phoU	phosphate transport system regulatory protein PhoU	pp	MCHK_5081	phoU	phosphate transport system regulatory protein PhoU
MCHK_5184	citA	citrate synthase 1	pp	MCHK_5184	citA	citrate synthase 1
MCHK_1265	radA	DNA repair protein RadA	pp	MCHK_1265	radA	DNA repair protein RadA
MCHK_6508	recR	recombination protein RecR	pp	MCHK_6508	recR	recombination protein RecR
MCHK_8383	rihA	inosine-uridine preferring nucleoside hydrolase family protein	pp	MCHK_8383	rihA	inosine-uridine preferring nucleoside hydrolase family protein
MCHK_8383	rihA	inosine-uridine preferring nucleoside hydrolase family protein	pp	MCHK_0503	mhl0503	inosine-uridine preferring nucleoside hydrolase family protein
MCHK_8383	rihA	inosine-uridine preferring nucleoside hydrolase family protein	pp	MCHK_3547	NSNH	inosine-uridine preferring nucleoside hydrolase
MCHK_8383	rihA	inosine-uridine preferring nucleoside hydrolase family protein	pp	MCHK_4693	iunH	inosine-uridine preferring nucleoside hydrolase family protein
MCHK_0503	mhl0503	inosine-uridine preferring nucleoside hydrolase family protein	pp	MCHK_0503	mhl0503	inosine-uridine preferring nucleoside hydrolase family protein
MCHK_0503	mhl0503	inosine-uridine preferring nucleoside hydrolase family protein	pp	MCHK_3547	NSNH	inosine-uridine preferring nucleoside hydrolase
MCHK_0503	mhl0503	inosine-uridine preferring nucleoside hydrolase family protein	pp	MCHK_4693	iunH	inosine-uridine preferring nucleoside hydrolase family protein
MCHK_3547	NSNH	inosine-uridine preferring nucleoside hydrolase	pp	MCHK_3547	NSNH	inosine-uridine preferring nucleoside hydrolase
MCHK_3547	NSNH	inosine-uridine preferring nucleoside hydrolase	pp	MCHK_4693	iunH	inosine-uridine preferring nucleoside hydrolase family protein
MCHK_4693	iunH	inosine-uridine preferring nucleoside hydrolase family protein	pp	MCHK_4693	iunH	inosine-uridine preferring nucleoside hydrolase family protein
MCHK_1350	speB	agmatinase	pp	MCHK_1350	speB	agmatinase
MCHK_1350	speB	agmatinase	pp	MCHK_1771	speB	agmatinase
MCHK_1350	speB	agmatinase	pp	MCHK_5963	speB	agmatinase
MCHK_1771	speB	agmatinase	pp	MCHK_1771	speB	agmatinase
MCHK_1771	speB	agmatinase	pp	MCHK_5963	speB	agmatinase
MCHK_5963	speB	agmatinase	pp	MCHK_5963	speB	agmatinase
MCHK_1243	lysR	bacterial regulatory helix-turn-helix , lysR family protein	pp	MCHK_1243	lysR	bacterial regulatory helix-turn-helix , lysR family protein
MCHK_1243	lysR	bacterial regulatory helix-turn-helix , lysR family protein	pp	MCHK_3494	mhr3494	bacterial regulatory helix-turn-helix , lysR family protein
MCHK_1243	lysR	bacterial regulatory helix-turn-helix , lysR family protein	pp	MCHK_4156	lsrB	bacterial regulatory helix-turn-helix , lysR family protein
MCHK_1243	lysR	bacterial regulatory helix-turn-helix , lysR family protein	pp	MCHK_4346	mhl4346	bacterial regulatory helix-turn-helix , lysR family protein
MCHK_1243	lysR	bacterial regulatory helix-turn-helix , lysR family protein	pp	MCHK_4501	mhr4501	bacterial regulatory helix-turn-helix , lysR family protein
MCHK_1243	lysR	bacterial regulatory helix-turn-helix , lysR family protein	pp	MCHK_4831	ptxR	bacterial regulatory helix-turn-helix , lysR family protein
MCHK_1243	lysR	bacterial regulatory helix-turn-helix , lysR family protein	pp	MCHK_5348	LysR	bacterial regulatory helix-turn-helix , lysR family protein
MCHK_3494	mhr3494	bacterial regulatory helix-turn-helix , lysR family protein	pp	MCHK_3494	mhr3494	bacterial regulatory helix-turn-helix , lysR family protein
MCHK_3494	mhr3494	bacterial regulatory helix-turn-helix , lysR family protein	pp	MCHK_4156	lsrB	bacterial regulatory helix-turn-helix , lysR family protein
MCHK_3494	mhr3494	bacterial regulatory helix-turn-helix , lysR family protein	pp	MCHK_4346	mhl4346	bacterial regulatory helix-turn-helix , lysR family protein
MCHK_3494	mhr3494	bacterial regulatory helix-turn-helix , lysR family protein	pp	MCHK_4501	mhr4501	bacterial regulatory helix-turn-helix , lysR family protein
MCHK_3494	mhr3494	bacterial regulatory helix-turn-helix , lysR family protein	pp	MCHK_4831	ptxR	bacterial regulatory helix-turn-helix , lysR family protein
MCHK_3494	mhr3494	bacterial regulatory helix-turn-helix , lysR family protein	pp	MCHK_5348	LysR	bacterial regulatory helix-turn-helix , lysR family protein
MCHK_4156	lsrB	bacterial regulatory helix-turn-helix , lysR family protein	pp	MCHK_4156	lsrB	bacterial regulatory helix-turn-helix , lysR family protein
MCHK_4156	lsrB	bacterial regulatory helix-turn-helix , lysR family protein	pp	MCHK_4346	mhl4346	bacterial regulatory helix-turn-helix , lysR family protein
MCHK_4156	lsrB	bacterial regulatory helix-turn-helix , lysR family protein	pp	MCHK_4501	mhr4501	bacterial regulatory helix-turn-helix , lysR family protein
MCHK_4156	lsrB	bacterial regulatory helix-turn-helix , lysR family protein	pp	MCHK_4831	ptxR	bacterial regulatory helix-turn-helix , lysR family protein
MCHK_4156	lsrB	bacterial regulatory helix-turn-helix , lysR family protein	pp	MCHK_5348	LysR	bacterial regulatory helix-turn-helix , lysR family protein
MCHK_4346	mhl4346	bacterial regulatory helix-turn-helix , lysR family protein	pp	MCHK_4346	mhl4346	bacterial regulatory helix-turn-helix , lysR family protein
MCHK_4346	mhl4346	bacterial regulatory helix-turn-helix , lysR family protein	pp	MCHK_4501	mhr4501	bacterial regulatory helix-turn-helix , lysR family protein
MCHK_4346	mhl4346	bacterial regulatory helix-turn-helix , lysR family protein	pp	MCHK_4831	ptxR	bacterial regulatory helix-turn-helix , lysR family protein
MCHK_4346	mhl4346	bacterial regulatory helix-turn-helix , lysR family protein	pp	MCHK_5348	LysR	bacterial regulatory helix-turn-helix , lysR family protein
MCHK_4501	mhr4501	bacterial regulatory helix-turn-helix , lysR family protein	pp	MCHK_4501	mhr4501	bacterial regulatory helix-turn-helix , lysR family protein
MCHK_4501	mhr4501	bacterial regulatory helix-turn-helix , lysR family protein	pp	MCHK_4831	ptxR	bacterial regulatory helix-turn-helix , lysR family protein
MCHK_4501	mhr4501	bacterial regulatory helix-turn-helix , lysR family protein	pp	MCHK_5348	LysR	bacterial regulatory helix-turn-helix , lysR family protein
MCHK_4831	ptxR	bacterial regulatory helix-turn-helix , lysR family protein	pp	MCHK_4831	ptxR	bacterial regulatory helix-turn-helix , lysR family protein
MCHK_4831	ptxR	bacterial regulatory helix-turn-helix , lysR family protein	pp	MCHK_5348	LysR	bacterial regulatory helix-turn-helix , lysR family protein
MCHK_5348	LysR	bacterial regulatory helix-turn-helix , lysR family protein	pp	MCHK_5348	LysR	bacterial regulatory helix-turn-helix , lysR family protein
MCHK_2269	mhl2269	transcriptional regulator, AsnC family	pp	MCHK_2269	mhl2269	transcriptional regulator, AsnC family
MCHK_2269	mhl2269	transcriptional regulator, AsnC family	pp	MCHK_6382	mhl6382	transcriptional regulator, AsnC family
MCHK_6382	mhl6382	transcriptional regulator, AsnC family	pp	MCHK_6382	mhl6382	transcriptional regulator, AsnC family
MCHK_5408	dhbB	isochorismatase family protein	pp	MCHK_5408	dhbB	isochorismatase family protein
MCHK_8363	cbbR	bacterial regulatory helix-turn-helix , lysR family protein	pp	MCHK_8363	cbbR	bacterial regulatory helix-turn-helix , lysR family protein
MCHK_1880	mhr1880	hpcH/HpaI aldolase/citrate lyase family protein	pp	MCHK_1880	mhr1880	hpcH/HpaI aldolase/citrate lyase family protein
MCHK_0764	yfhH	helix-turn-helix domain, rpiR family protein	pp	MCHK_0764	yfhH	helix-turn-helix domain, rpiR family protein
MCHK_2328	bphR	bacterial regulatory s, gntR family protein	pp	MCHK_2328	bphR	bacterial regulatory s, gntR family protein
MCHK_0673	mhr0673	bacterial regulatory helix-turn-helix , lysR family protein	pp	MCHK_0673	mhr0673	bacterial regulatory helix-turn-helix , lysR family protein
MCHK_0673	mhr0673	bacterial regulatory helix-turn-helix , lysR family protein	pp	MCHK_1075	mhr1075	bacterial regulatory helix-turn-helix , lysR family protein
MCHK_0673	mhr0673	bacterial regulatory helix-turn-helix , lysR family protein	pp	MCHK_1348	LysR	bacterial regulatory helix-turn-helix , lysR family protein
MCHK_1075	mhr1075	bacterial regulatory helix-turn-helix , lysR family protein	pp	MCHK_1075	mhr1075	bacterial regulatory helix-turn-helix , lysR family protein
MCHK_1075	mhr1075	bacterial regulatory helix-turn-helix , lysR family protein	pp	MCHK_1348	LysR	bacterial regulatory helix-turn-helix , lysR family protein
MCHK_1348	LysR	bacterial regulatory helix-turn-helix , lysR family protein	pp	MCHK_1348	LysR	bacterial regulatory helix-turn-helix , lysR family protein
MCHK_3531	LysR	bacterial regulatory helix-turn-helix , lysR family protein	pp	MCHK_3531	LysR	bacterial regulatory helix-turn-helix , lysR family protein
MCHK_3531	LysR	bacterial regulatory helix-turn-helix , lysR family protein	pp	MCHK_3537	yhjC	uncharacterized HTH-type transcriptional regulator yhjC domain protein
MCHK_3531	LysR	bacterial regulatory helix-turn-helix , lysR family protein	pp	MCHK_4923	gstR2	bacterial regulatory helix-turn-helix , lysR family protein
MCHK_3537	yhjC	uncharacterized HTH-type transcriptional regulator yhjC domain protein	pp	MCHK_3537	yhjC	uncharacterized HTH-type transcriptional regulator yhjC domain protein
MCHK_3537	yhjC	uncharacterized HTH-type transcriptional regulator yhjC domain protein	pp	MCHK_4923	gstR2	bacterial regulatory helix-turn-helix , lysR family protein
MCHK_4923	gstR2	bacterial regulatory helix-turn-helix , lysR family protein	pp	MCHK_4923	gstR2	bacterial regulatory helix-turn-helix , lysR family protein
MCHK_0117	adh	iron-containing alcohol dehydrogenase family protein	pp	MCHK_0117	adh	iron-containing alcohol dehydrogenase family protein
MCHK_0117	adh	iron-containing alcohol dehydrogenase family protein	pp	MCHK_4577	gbd	iron-containing alcohol dehydrogenase family protein
MCHK_4577	gbd	iron-containing alcohol dehydrogenase family protein	pp	MCHK_4577	gbd	iron-containing alcohol dehydrogenase family protein
MCHK_2683	mhr2683	DNA repair RadC family protein	pp	MCHK_2683	mhr2683	DNA repair RadC family protein
MCHK_0336	mhl0336	bacterial regulatory s, gntR family protein	pp	MCHK_0336	mhl0336	bacterial regulatory s, gntR family protein
MCHK_0336	mhl0336	bacterial regulatory s, gntR family protein	pp	MCHK_3286	yieP	bacterial regulatory s, gntR family protein
MCHK_0336	mhl0336	bacterial regulatory s, gntR family protein	pp	MCHK_3289	yieP	bacterial regulatory s, gntR family protein
MCHK_3286	yieP	bacterial regulatory s, gntR family protein	pp	MCHK_3286	yieP	bacterial regulatory s, gntR family protein
MCHK_3286	yieP	bacterial regulatory s, gntR family protein	pp	MCHK_3289	yieP	bacterial regulatory s, gntR family protein
MCHK_3289	yieP	bacterial regulatory s, gntR family protein	pp	MCHK_3289	yieP	bacterial regulatory s, gntR family protein
MCHK_2249	yjgI	short chain dehydrogenase family protein	pp	MCHK_2249	yjgI	short chain dehydrogenase family protein
MCHK_0807	mhl0807	putative sugar-binding domain protein	pp	MCHK_0807	mhl0807	putative sugar-binding domain protein
MCHK_6184	mhl6184	putative uncharacterized protein	pp	MCHK_6184	mhl6184	putative uncharacterized protein
MCHK_1997	glsA	thermolabile glutaminase	pp	MCHK_1997	glsA	thermolabile glutaminase
MCHK_0333	mhr0333	bacterial regulatory helix-turn-helix , lysR family protein	pp	MCHK_0333	mhr0333	bacterial regulatory helix-turn-helix , lysR family protein
MCHK_0333	mhr0333	bacterial regulatory helix-turn-helix , lysR family protein	pp	MCHK_1239	mhr1239	bacterial regulatory helix-turn-helix , lysR family protein
MCHK_1239	mhr1239	bacterial regulatory helix-turn-helix , lysR family protein	pp	MCHK_1239	mhr1239	bacterial regulatory helix-turn-helix , lysR family protein
MCHK_3132	dlhH	tat (twin-arginine translocation) pathway signal sequence domain protein	pp	MCHK_3132	dlhH	tat (twin-arginine translocation) pathway signal sequence domain protein
MCHK_0136	agpC	binding--dependent transport system inner membrane component family protein	pp	MCHK_0136	agpC	binding--dependent transport system inner membrane component family protein
MCHK_0136	agpC	binding--dependent transport system inner membrane component family protein	pp	MCHK_6494	oppC	binding--dependent transport system inner membrane component family protein
MCHK_6494	oppC	binding--dependent transport system inner membrane component family protein	pp	MCHK_6494	oppC	binding--dependent transport system inner membrane component family protein
MCHK_4088	rpoD	RNA polymerase sigma factor RpoD	pp	MCHK_3897	fixK	bacterial regulatory s, crp family protein
MCHK_4088	rpoD	RNA polymerase sigma factor RpoD	pp	MCHK_3951	fixK	bacterial regulatory s, crp family protein
MCHK_2055	hyi	hydroxypyruvate isomerase	pp	MCHK_2055	hyi	hydroxypyruvate isomerase
MCHK_0232	mhr0232	bacterial regulatory s, gntR family protein	pp	MCHK_0232	mhr0232	bacterial regulatory s, gntR family protein
MCHK_1111	sufE	fe-S metabolism associated domain protein	pp	MCHK_1111	sufE	fe-S metabolism associated domain protein
MCHK_7219	bioB	biotin synthase	pp	MCHK_7219	bioB	biotin synthase
MCHK_4618	kdpE	response regulator	pp	MCHK_4619	kdpD	osmosensitive K+ channel His kinase sensor domain protein
MCHK_5466	mtrA	response regulator	pp	MCHK_4619	kdpD	osmosensitive K+ channel His kinase sensor domain protein
MCHK_1142	feuQ	histidine kinase-, DNA gyrase B-, and HSP90-like ATPase family protein	pp	MCHK_1141	feuP	response regulator
MCHK_1142	feuQ	histidine kinase-, DNA gyrase B-, and HSP90-like ATPase family protein	pp	MCHK_5781	phoP	response regulator
MCHK_4162	hldE	bifunctional protein hldE	pp	MCHK_4162	hldE	bifunctional protein hldE
MCHK_3278	gntK	carbohydrate kinase, thermoresistant glucokinase family protein	pp	MCHK_3278	gntK	carbohydrate kinase, thermoresistant glucokinase family protein
MCHK_5748	mhl5748	ycfI, putative structural proteins	pp	MCHK_5748	mhl5748	ycfI, putative structural proteins
MCHK_5837	nagA	N-acetylglucosamine-6-phosphate deacetylase	pp	MCHK_5837	nagA	N-acetylglucosamine-6-phosphate deacetylase
MCHK_0866	mhl0866	efflux transporter, RND family, MFP subunit	pp	MCHK_0866	mhl0866	efflux transporter, RND family, MFP subunit
MCHK_0866	mhl0866	efflux transporter, RND family, MFP subunit	pp	MCHK_3070	mdtA	efflux transporter, RND family, MFP subunit
MCHK_0866	mhl0866	efflux transporter, RND family, MFP subunit	pp	MCHK_4398	mdtA	efflux transporter, RND family, MFP subunit
MCHK_0866	mhl0866	efflux transporter, RND family, MFP subunit	pp	MCHK_5852	mdtA	efflux transporter, RND family, MFP subunit
MCHK_3070	mdtA	efflux transporter, RND family, MFP subunit	pp	MCHK_3070	mdtA	efflux transporter, RND family, MFP subunit
MCHK_3070	mdtA	efflux transporter, RND family, MFP subunit	pp	MCHK_4398	mdtA	efflux transporter, RND family, MFP subunit
MCHK_3070	mdtA	efflux transporter, RND family, MFP subunit	pp	MCHK_5852	mdtA	efflux transporter, RND family, MFP subunit
MCHK_4398	mdtA	efflux transporter, RND family, MFP subunit	pp	MCHK_4398	mdtA	efflux transporter, RND family, MFP subunit
MCHK_4398	mdtA	efflux transporter, RND family, MFP subunit	pp	MCHK_5852	mdtA	efflux transporter, RND family, MFP subunit
MCHK_5852	mdtA	efflux transporter, RND family, MFP subunit	pp	MCHK_5852	mdtA	efflux transporter, RND family, MFP subunit
MCHK_0789	eryB	FAD dependent oxidoreductase family protein	pp	MCHK_0789	eryB	FAD dependent oxidoreductase family protein
MCHK_0789	eryB	FAD dependent oxidoreductase family protein	pp	MCHK_2406	glpD	FAD dependent oxidoreductase family protein
MCHK_0789	eryB	FAD dependent oxidoreductase family protein	pp	MCHK_3097	glpD_2	FAD dependent oxidoreductase family protein
MCHK_2406	glpD	FAD dependent oxidoreductase family protein	pp	MCHK_2406	glpD	FAD dependent oxidoreductase family protein
MCHK_2406	glpD	FAD dependent oxidoreductase family protein	pp	MCHK_3097	glpD_2	FAD dependent oxidoreductase family protein
MCHK_3097	glpD_2	FAD dependent oxidoreductase family protein	pp	MCHK_3097	glpD_2	FAD dependent oxidoreductase family protein
MCHK_3552	htpG	histidine kinase-, DNA gyrase B-, and HSP90-like ATPase family protein	pp	MCHK_3552	htpG	histidine kinase-, DNA gyrase B-, and HSP90-like ATPase family protein
MCHK_0096	mscL	large conductance mechanosensitive channel protein	pp	MCHK_0096	mscL	large conductance mechanosensitive channel protein
MCHK_4293	soxR	redox-sensitive transcriptional activator SoxR	pp	MCHK_4293	soxR	redox-sensitive transcriptional activator SoxR
MCHK_5696	lepA	GTP-binding protein LepA	pp	MCHK_5696	lepA	GTP-binding protein LepA
MCHK_5474	amt	ammonium transporter family protein	pp	MCHK_5474	amt	ammonium transporter family protein
MCHK_5653	rho	transcription termination factor Rho	pp	MCHK_5653	rho	transcription termination factor Rho
MCHK_2359	clpA	ATP-dependent Clp protease ATP-binding subunit ClpA	pp	MCHK_2360	clpS	ATP-dependent Clp protease adapter protein ClpS
MCHK_4110	carA	carbamoyl-phosphate synthase, small subunit	pp	MCHK_4130	carB	carbamoyl-phosphate synthase, large subunit
MCHK_0510	aqpZ2	aquaporin Z 2	pp	MCHK_0510	aqpZ2	aquaporin Z 2
MCHK_1789	clpP	ATP-dependent Clp protease, proteolytic subunit ClpP	pp	MCHK_1789	clpP	ATP-dependent Clp protease, proteolytic subunit ClpP
MCHK_1789	clpP	ATP-dependent Clp protease, proteolytic subunit ClpP	pp	MCHK_2439	clpP1	clp protease family protein
MCHK_2439	clpP1	clp protease family protein	pp	MCHK_2439	clpP1	clp protease family protein
MCHK_5334	atpA	ATP synthase F1, alpha subunit	pp	MCHK_5332	atpD	ATP synthase F1, beta subunit
MCHK_2943	sucC	succinyl-CoA ligase (ADP-forming) subunit beta	pp	MCHK_2944	sucD	succinate-CoA ligase, alpha subunit
MCHK_2943	sucC	succinyl-CoA ligase (ADP-forming) subunit beta	pp	MCHK_5514	sucD	succinate-CoA ligase, alpha subunit
MCHK_5517	sucC	succinate-CoA ligase, beta subunit	pp	MCHK_2944	sucD	succinate-CoA ligase, alpha subunit
MCHK_5517	sucC	succinate-CoA ligase, beta subunit	pp	MCHK_5514	sucD	succinate-CoA ligase, alpha subunit
MCHK_6078	hslV	proteasome A-type and B-type family protein	pp	MCHK_6075	hslU	heat shock protein HslVU, ATPase subunit HslU
MCHK_8347	hypD	hydrogenase expression/formation protein HypD	pp	MCHK_8359	hybC	nickel-dependent hydrogenase family protein
MCHK_8324	nodE	beta-ketoacyl synthase, C-terminal domain protein	pp	MCHK_1283	acpP	acyl carrier protein
MCHK_1284	fabF	3-oxoacyl-(acyl-carrier-protein) synthase 2	pp	MCHK_1283	acpP	acyl carrier protein
MCHK_2825	fabF2	beta-ketoacyl synthase, C-terminal domain protein	pp	MCHK_1283	acpP	acyl carrier protein
MCHK_6007	nodE	3-oxoacyl-(acyl-carrier-protein) synthase 2	pp	MCHK_1283	acpP	acyl carrier protein
MCHK_1283	acpP	acyl carrier protein	pp	MCHK_1198	rsh	GTP pyrophosphokinase rsh
MCHK_1283	acpP	acyl carrier protein	pp	MCHK_6551	fabB	beta-ketoacyl synthase
MCHK_4873	secA	preprotein translocase, SecA subunit	pp	MCHK_1283	acpP	acyl carrier protein
MCHK_8051	ffh	signal recognition particle protein	pp	MCHK_5528	ftsY	signal recognition particle-docking protein FtsY
MCHK_5572	ffh	signal recognition particle protein	pp	MCHK_5528	ftsY	signal recognition particle-docking protein FtsY
MCHK_0633	mhl0633	ABC transporter transmembrane region family protein	pp	MCHK_0633	mhl0633	ABC transporter transmembrane region family protein
MCHK_0633	mhl0633	ABC transporter transmembrane region family protein	pp	MCHK_1245	mhr1245	ABC transporter transmembrane region family protein
MCHK_0633	mhl0633	ABC transporter transmembrane region family protein	pp	MCHK_1634	ndvA	beta-(1-->2)glucan export ATP-binding/permease protein NdvA
MCHK_0633	mhl0633	ABC transporter transmembrane region family protein	pp	MCHK_3501	msbA2	ABC transporter transmembrane region family protein
MCHK_0633	mhl0633	ABC transporter transmembrane region family protein	pp	MCHK_5256	msbA	ABC transporter transmembrane region family protein
MCHK_0633	mhl0633	ABC transporter transmembrane region family protein	pp	MCHK_5776	msbA	ABC transporter transmembrane region family protein
MCHK_0633	mhl0633	ABC transporter transmembrane region family protein	pp	MCHK_6306	mhl6306	recF/RecN/SMC N terminal domain protein
MCHK_0633	mhl0633	ABC transporter transmembrane region family protein	pp	MCHK_6394	msbA	ABC transporter transmembrane region family protein
MCHK_1245	mhr1245	ABC transporter transmembrane region family protein	pp	MCHK_1245	mhr1245	ABC transporter transmembrane region family protein
MCHK_1245	mhr1245	ABC transporter transmembrane region family protein	pp	MCHK_1634	ndvA	beta-(1-->2)glucan export ATP-binding/permease protein NdvA
MCHK_1245	mhr1245	ABC transporter transmembrane region family protein	pp	MCHK_3501	msbA2	ABC transporter transmembrane region family protein
MCHK_1245	mhr1245	ABC transporter transmembrane region family protein	pp	MCHK_5256	msbA	ABC transporter transmembrane region family protein
MCHK_1245	mhr1245	ABC transporter transmembrane region family protein	pp	MCHK_5776	msbA	ABC transporter transmembrane region family protein
MCHK_1245	mhr1245	ABC transporter transmembrane region family protein	pp	MCHK_6306	mhl6306	recF/RecN/SMC N terminal domain protein
MCHK_1245	mhr1245	ABC transporter transmembrane region family protein	pp	MCHK_6394	msbA	ABC transporter transmembrane region family protein
MCHK_1634	ndvA	beta-(1-->2)glucan export ATP-binding/permease protein NdvA	pp	MCHK_1634	ndvA	beta-(1-->2)glucan export ATP-binding/permease protein NdvA
MCHK_1634	ndvA	beta-(1-->2)glucan export ATP-binding/permease protein NdvA	pp	MCHK_3501	msbA2	ABC transporter transmembrane region family protein
MCHK_1634	ndvA	beta-(1-->2)glucan export ATP-binding/permease protein NdvA	pp	MCHK_5256	msbA	ABC transporter transmembrane region family protein
MCHK_1634	ndvA	beta-(1-->2)glucan export ATP-binding/permease protein NdvA	pp	MCHK_5776	msbA	ABC transporter transmembrane region family protein
MCHK_1634	ndvA	beta-(1-->2)glucan export ATP-binding/permease protein NdvA	pp	MCHK_6306	mhl6306	recF/RecN/SMC N terminal domain protein
MCHK_1634	ndvA	beta-(1-->2)glucan export ATP-binding/permease protein NdvA	pp	MCHK_6394	msbA	ABC transporter transmembrane region family protein
MCHK_3501	msbA2	ABC transporter transmembrane region family protein	pp	MCHK_3501	msbA2	ABC transporter transmembrane region family protein
MCHK_3501	msbA2	ABC transporter transmembrane region family protein	pp	MCHK_5256	msbA	ABC transporter transmembrane region family protein
MCHK_3501	msbA2	ABC transporter transmembrane region family protein	pp	MCHK_5776	msbA	ABC transporter transmembrane region family protein
MCHK_3501	msbA2	ABC transporter transmembrane region family protein	pp	MCHK_6306	mhl6306	recF/RecN/SMC N terminal domain protein
MCHK_3501	msbA2	ABC transporter transmembrane region family protein	pp	MCHK_6394	msbA	ABC transporter transmembrane region family protein
MCHK_5256	msbA	ABC transporter transmembrane region family protein	pp	MCHK_5256	msbA	ABC transporter transmembrane region family protein
MCHK_5256	msbA	ABC transporter transmembrane region family protein	pp	MCHK_5776	msbA	ABC transporter transmembrane region family protein
MCHK_5256	msbA	ABC transporter transmembrane region family protein	pp	MCHK_6306	mhl6306	recF/RecN/SMC N terminal domain protein
MCHK_5256	msbA	ABC transporter transmembrane region family protein	pp	MCHK_6394	msbA	ABC transporter transmembrane region family protein
MCHK_5776	msbA	ABC transporter transmembrane region family protein	pp	MCHK_5776	msbA	ABC transporter transmembrane region family protein
MCHK_5776	msbA	ABC transporter transmembrane region family protein	pp	MCHK_6306	mhl6306	recF/RecN/SMC N terminal domain protein
MCHK_5776	msbA	ABC transporter transmembrane region family protein	pp	MCHK_6394	msbA	ABC transporter transmembrane region family protein
MCHK_6306	mhl6306	recF/RecN/SMC N terminal domain protein	pp	MCHK_6306	mhl6306	recF/RecN/SMC N terminal domain protein
MCHK_6306	mhl6306	recF/RecN/SMC N terminal domain protein	pp	MCHK_6394	msbA	ABC transporter transmembrane region family protein
MCHK_6394	msbA	ABC transporter transmembrane region family protein	pp	MCHK_6394	msbA	ABC transporter transmembrane region family protein
MCHK_5098	rpoH	alternative sigma factor RpoH	pp	MCHK_5827	dnaJ	chaperone protein DnaJ
MCHK_5199	rpoH	RNA polymerase sigma-32 factor	pp	MCHK_5827	dnaJ	chaperone protein DnaJ
MCHK_5098	rpoH	alternative sigma factor RpoH	pp	MCHK_1528	groL	chaperonin GroL
MCHK_5098	rpoH	alternative sigma factor RpoH	pp	MCHK_2607	groL	chaperonin GroL
MCHK_5098	rpoH	alternative sigma factor RpoH	pp	MCHK_3733	groL	chaperonin GroL
MCHK_5199	rpoH	RNA polymerase sigma-32 factor	pp	MCHK_1528	groL	chaperonin GroL
MCHK_5199	rpoH	RNA polymerase sigma-32 factor	pp	MCHK_2607	groL	chaperonin GroL
MCHK_5199	rpoH	RNA polymerase sigma-32 factor	pp	MCHK_3733	groL	chaperonin GroL
MCHK_5098	rpoH	alternative sigma factor RpoH	pp	MCHK_5828	dnaK	chaperone protein DnaK
MCHK_5199	rpoH	RNA polymerase sigma-32 factor	pp	MCHK_5828	dnaK	chaperone protein DnaK
MCHK_2110	degP	protease Do family protein	pp	MCHK_2110	degP	protease Do family protein
MCHK_2110	degP	protease Do family protein	pp	MCHK_3087	degP	protease Do family protein
MCHK_2110	degP	protease Do family protein	pp	MCHK_6087	degPch1	protease Do family protein
MCHK_3087	degP	protease Do family protein	pp	MCHK_3087	degP	protease Do family protein
MCHK_3087	degP	protease Do family protein	pp	MCHK_6087	degPch1	protease Do family protein
MCHK_6087	degPch1	protease Do family protein	pp	MCHK_6087	degPch1	protease Do family protein
MCHK_1283	acpP	acyl carrier protein	pp	MCHK_8182	mhr8182	putative cytochrome P450 127A1
MCHK_1283	acpP	acyl carrier protein	pp	MCHK_1786	mhl1786	cytochrome P450 family protein
MCHK_2249	yjgI	short chain dehydrogenase family protein	pp	MCHK_1283	acpP	acyl carrier protein
MCHK_5528	ftsY	signal recognition particle-docking protein FtsY	pp	MCHK_3187	mraW	S-adenosyl-methyltransferase MraW
MCHK_4716	grpE	grpE family protein	pp	MCHK_4118	mntH	metal ion transporter, metal ion family protein
MCHK_5563	argG	argininosuccinate synthase	pp	MCHK_1715	glyA1	serine hydroxymethyltransferase family protein
MCHK_2082	rpsJ	ribosomal protein S10	pp	MCHK_4130	carB	carbamoyl-phosphate synthase, large subunit
MCHK_5166	pyk	pyruvate kinase	pp	MCHK_4769	yjjN	alcohol dehydrogenase GroES-like domain protein
MCHK_5931	def	peptide deformylase	pp	MCHK_5582	asd	aspartate-semialdehyde dehydrogenase
MCHK_0509	katG	catalase/peroxidase HPI	pp	MCHK_1956	ilvA	threonine dehydratase
MCHK_0509	katG	catalase/peroxidase HPI	pp	MCHK_4909	ilvA_2	pyridoxal-phosphate dependent enzyme family protein
MCHK_0098	hemA	5-aminolevulinic acid synthase	pp	MCHK_2704	tig	trigger factor
MCHK_1610	kbl	2-amino-3-ketobutyrate coenzyme A ligase	pp	MCHK_2704	tig	trigger factor
MCHK_3914	hemA	5-aminolevulinic acid synthase	pp	MCHK_2704	tig	trigger factor
MCHK_1275	rplI	ribosomal protein L9	pp	MCHK_1791	lon	ATP-dependent protease La
MCHK_5311	mhl5311	conserved hypothetical protein	pp	MCHK_0777	yehL	ATPase associated with various cellular activities family protein
MCHK_2739	xth	exodeoxyribonuclease III	pp	MCHK_0295	livG	ABC transporter family protein
MCHK_2739	xth	exodeoxyribonuclease III	pp	MCHK_0327	livG	ABC transporter family protein
MCHK_2739	xth	exodeoxyribonuclease III	pp	MCHK_0677	urtD	ABC transporter family protein
MCHK_2739	xth	exodeoxyribonuclease III	pp	MCHK_0691	livF1	ABC transporter family protein
MCHK_2739	xth	exodeoxyribonuclease III	pp	MCHK_0692	livG1	ABC transporter family protein
MCHK_2739	xth	exodeoxyribonuclease III	pp	MCHK_4699	lptB	ABC transporter family protein
MCHK_2739	xth	exodeoxyribonuclease III	pp	MCHK_5283	livF	ABC transporter family protein
MCHK_2739	xth	exodeoxyribonuclease III	pp	MCHK_5871	livF8	ABC transporter family protein
MCHK_3596	xth	exodeoxyribonuclease III	pp	MCHK_0295	livG	ABC transporter family protein
MCHK_3596	xth	exodeoxyribonuclease III	pp	MCHK_0327	livG	ABC transporter family protein
MCHK_3596	xth	exodeoxyribonuclease III	pp	MCHK_0677	urtD	ABC transporter family protein
MCHK_3596	xth	exodeoxyribonuclease III	pp	MCHK_0691	livF1	ABC transporter family protein
MCHK_3596	xth	exodeoxyribonuclease III	pp	MCHK_0692	livG1	ABC transporter family protein
MCHK_3596	xth	exodeoxyribonuclease III	pp	MCHK_4699	lptB	ABC transporter family protein
MCHK_3596	xth	exodeoxyribonuclease III	pp	MCHK_5283	livF	ABC transporter family protein
MCHK_3596	xth	exodeoxyribonuclease III	pp	MCHK_5871	livF8	ABC transporter family protein
MCHK_5469	xth-2	exodeoxyribonuclease III family protein	pp	MCHK_0295	livG	ABC transporter family protein
MCHK_5469	xth-2	exodeoxyribonuclease III family protein	pp	MCHK_0327	livG	ABC transporter family protein
MCHK_5469	xth-2	exodeoxyribonuclease III family protein	pp	MCHK_0677	urtD	ABC transporter family protein
MCHK_5469	xth-2	exodeoxyribonuclease III family protein	pp	MCHK_0691	livF1	ABC transporter family protein
MCHK_5469	xth-2	exodeoxyribonuclease III family protein	pp	MCHK_0692	livG1	ABC transporter family protein
MCHK_5469	xth-2	exodeoxyribonuclease III family protein	pp	MCHK_4699	lptB	ABC transporter family protein
MCHK_5469	xth-2	exodeoxyribonuclease III family protein	pp	MCHK_5283	livF	ABC transporter family protein
MCHK_5469	xth-2	exodeoxyribonuclease III family protein	pp	MCHK_5871	livF8	ABC transporter family protein
MCHK_2096	rpsN	30S ribosomal protein S14	pp	MCHK_6423	fdhD	formate dehydrogenase family accessory protein FdhD
MCHK_0789	eryB	FAD dependent oxidoreductase family protein	pp	MCHK_2204	dac	D-alanyl-D-alanine carboxypeptidase family protein
MCHK_0789	eryB	FAD dependent oxidoreductase family protein	pp	MCHK_4964	dacC	D-alanyl-D-alanine carboxypeptidase family protein
MCHK_0789	eryB	FAD dependent oxidoreductase family protein	pp	MCHK_6014	mhr6014	D-alanyl-D-alanine carboxypeptidase family protein
MCHK_2406	glpD	FAD dependent oxidoreductase family protein	pp	MCHK_2204	dac	D-alanyl-D-alanine carboxypeptidase family protein
MCHK_2406	glpD	FAD dependent oxidoreductase family protein	pp	MCHK_4964	dacC	D-alanyl-D-alanine carboxypeptidase family protein
MCHK_2406	glpD	FAD dependent oxidoreductase family protein	pp	MCHK_6014	mhr6014	D-alanyl-D-alanine carboxypeptidase family protein
MCHK_3097	glpD_2	FAD dependent oxidoreductase family protein	pp	MCHK_2204	dac	D-alanyl-D-alanine carboxypeptidase family protein
MCHK_3097	glpD_2	FAD dependent oxidoreductase family protein	pp	MCHK_4964	dacC	D-alanyl-D-alanine carboxypeptidase family protein
MCHK_3097	glpD_2	FAD dependent oxidoreductase family protein	pp	MCHK_6014	mhr6014	D-alanyl-D-alanine carboxypeptidase family protein
MCHK_4397	narB	molybdopterin oxidoreductase Fe4S4 domain protein	pp	MCHK_2068	nusG	transcription termination/antitermination factor NusG
MCHK_8374	cbbE	ribulose-phosphate 3-epimerase	pp	MCHK_2162	eno	phosphopyruvate hydratase
MCHK_5832	rpe	ribulose-phosphate 3-epimerase	pp	MCHK_2162	eno	phosphopyruvate hydratase
MCHK_1344	mhr1344	ABC transporter family protein	pp	MCHK_5513	sucA	oxoglutarate dehydrogenase (succinyl-transferring), E1 component
MCHK_3571	mhl3571	ABC transporter family protein	pp	MCHK_5513	sucA	oxoglutarate dehydrogenase (succinyl-transferring), E1 component
MCHK_5406	exbB	tonB-system energizer ExbB	pp	MCHK_2181	hflX	GTP-binding protein HflX
MCHK_3734	groS1	chaperonin 10 Kd subunit	pp	MCHK_5082	pstB	phosphate ABC transporter, ATP-binding protein
MCHK_2661	recJ	single-stranded-DNA-specific exonuclease RecJ	pp	MCHK_0987	rnhA	RNase H family protein
MCHK_2442	uvrA	excinuclease ABC, A subunit	pp	MCHK_6540	nusA	transcription termination factor NusA
MCHK_2082	rpsJ	ribosomal protein S10	pp	MCHK_3183	murE	UDP-N-acetylmuramyl-tripeptide synthetases family protein
MCHK_7093	glmS	glutamine-fructose-6-phosphate transaminase	pp	MCHK_0918	ispE	4-(cytidine 5'-diphospho)-2-C-methyl-D-erythritol kinase
MCHK_0399	glmS	glutamine-fructose-6-phosphate transaminase	pp	MCHK_0918	ispE	4-(cytidine 5'-diphospho)-2-C-methyl-D-erythritol kinase
MCHK_5838	mhl5838	SIS domain protein	pp	MCHK_0918	ispE	4-(cytidine 5'-diphospho)-2-C-methyl-D-erythritol kinase
MCHK_5584	deaD	DEAD/DEAH box helicase family protein	pp	MCHK_1349	dmsA	molybdopterin oxidoreductase Fe4S4 domain protein
MCHK_3187	mraW	S-adenosyl-methyltransferase MraW	pp	MCHK_2082	rpsJ	ribosomal protein S10
MCHK_0096	mscL	large conductance mechanosensitive channel protein	pp	MCHK_0005	mutM	formamidopyrimidine-DNA glycosylase
MCHK_5234	ruvB	holliday junction DNA helicase RuvB	pp	MCHK_1528	groL	chaperonin GroL
MCHK_5234	ruvB	holliday junction DNA helicase RuvB	pp	MCHK_2607	groL	chaperonin GroL
MCHK_5234	ruvB	holliday junction DNA helicase RuvB	pp	MCHK_3733	groL	chaperonin GroL
MCHK_1528	groL	chaperonin GroL	pp	MCHK_2487	mhl2487	ABC transporter family protein
MCHK_2607	groL	chaperonin GroL	pp	MCHK_2487	mhl2487	ABC transporter family protein
MCHK_3733	groL	chaperonin GroL	pp	MCHK_2487	mhl2487	ABC transporter family protein
MCHK_5954	livF2	ABC transporter family protein	pp	MCHK_1492	ppk	polyphosphate kinase family protein
MCHK_2359	clpA	ATP-dependent Clp protease ATP-binding subunit ClpA	pp	MCHK_4713	mhr4713	sensory box protein
MCHK_2359	clpA	ATP-dependent Clp protease ATP-binding subunit ClpA	pp	MCHK_5141	mhr5141	response regulator
MCHK_0845	proV	glycine betaine/L-proline transport ATP binding subunit	pp	MCHK_2359	clpA	ATP-dependent Clp protease ATP-binding subunit ClpA
MCHK_1363	mhr1363	ABC transporter family protein	pp	MCHK_2359	clpA	ATP-dependent Clp protease ATP-binding subunit ClpA
MCHK_4314	choV	choline ABC transporter, ATP-binding protein	pp	MCHK_2359	clpA	ATP-dependent Clp protease ATP-binding subunit ClpA
MCHK_1267	dnaB	replicative DNA helicase	pp	MCHK_5528	ftsY	signal recognition particle-docking protein FtsY
MCHK_1528	groL	chaperonin GroL	pp	MCHK_1505	glnH	bacterial extracellular solute-binding s, 3 family protein
MCHK_1528	groL	chaperonin GroL	pp	MCHK_5135	patH	bacterial extracellular solute-binding s, 3 family protein
MCHK_1528	groL	chaperonin GroL	pp	MCHK_5198	fliY2	bacterial extracellular solute-binding s, 3 family protein
MCHK_1528	groL	chaperonin GroL	pp	MCHK_5500	mhl5500	bacterial extracellular solute-binding s, 3 family protein
MCHK_1528	groL	chaperonin GroL	pp	MCHK_6452	mhl6452	tat (twin-arginine translocation) pathway signal sequence domain protein
MCHK_2607	groL	chaperonin GroL	pp	MCHK_1505	glnH	bacterial extracellular solute-binding s, 3 family protein
MCHK_2607	groL	chaperonin GroL	pp	MCHK_5135	patH	bacterial extracellular solute-binding s, 3 family protein
MCHK_2607	groL	chaperonin GroL	pp	MCHK_5198	fliY2	bacterial extracellular solute-binding s, 3 family protein
MCHK_2607	groL	chaperonin GroL	pp	MCHK_5500	mhl5500	bacterial extracellular solute-binding s, 3 family protein
MCHK_2607	groL	chaperonin GroL	pp	MCHK_6452	mhl6452	tat (twin-arginine translocation) pathway signal sequence domain protein
MCHK_3733	groL	chaperonin GroL	pp	MCHK_1505	glnH	bacterial extracellular solute-binding s, 3 family protein
MCHK_3733	groL	chaperonin GroL	pp	MCHK_5135	patH	bacterial extracellular solute-binding s, 3 family protein
MCHK_3733	groL	chaperonin GroL	pp	MCHK_5198	fliY2	bacterial extracellular solute-binding s, 3 family protein
MCHK_3733	groL	chaperonin GroL	pp	MCHK_5500	mhl5500	bacterial extracellular solute-binding s, 3 family protein
MCHK_3733	groL	chaperonin GroL	pp	MCHK_6452	mhl6452	tat (twin-arginine translocation) pathway signal sequence domain protein
MCHK_1528	groL	chaperonin GroL	pp	MCHK_1959	gloA	lactoylglutathione lyase
MCHK_2607	groL	chaperonin GroL	pp	MCHK_1959	gloA	lactoylglutathione lyase
MCHK_3733	groL	chaperonin GroL	pp	MCHK_1959	gloA	lactoylglutathione lyase
MCHK_0084	pyrD	dihydroorotate oxidase	pp	MCHK_1528	groL	chaperonin GroL
MCHK_0084	pyrD	dihydroorotate oxidase	pp	MCHK_2607	groL	chaperonin GroL
MCHK_0084	pyrD	dihydroorotate oxidase	pp	MCHK_3733	groL	chaperonin GroL
MCHK_6075	hslU	heat shock protein HslVU, ATPase subunit HslU	pp	MCHK_6069	mhl6069	monosaccharide-transporting ATPase
MCHK_1492	ppk	polyphosphate kinase family protein	pp	MCHK_1573	ileS	isoleucyl-tRNA synthetase
MCHK_1528	groL	chaperonin GroL	pp	MCHK_0985	ispH	4-hydroxy-3-methylbut-2-enyl diphosphate reductase
MCHK_2607	groL	chaperonin GroL	pp	MCHK_0985	ispH	4-hydroxy-3-methylbut-2-enyl diphosphate reductase
MCHK_3733	groL	chaperonin GroL	pp	MCHK_0985	ispH	4-hydroxy-3-methylbut-2-enyl diphosphate reductase
MCHK_6046	rbsA1	ABC transporter family protein	pp	MCHK_5860	metQ	conserved hypothetical protein
MCHK_4272	pth	peptidyl-tRNA hydrolase	pp	MCHK_1528	groL	chaperonin GroL
MCHK_4272	pth	peptidyl-tRNA hydrolase	pp	MCHK_2607	groL	chaperonin GroL
MCHK_4272	pth	peptidyl-tRNA hydrolase	pp	MCHK_3733	groL	chaperonin GroL
MCHK_1528	groL	chaperonin GroL	pp	MCHK_2344	pyrH	UMP kinase
MCHK_2607	groL	chaperonin GroL	pp	MCHK_2344	pyrH	UMP kinase
MCHK_3733	groL	chaperonin GroL	pp	MCHK_2344	pyrH	UMP kinase
MCHK_2073	rpoB	DNA-directed RNA polymerase, beta subunit	pp	MCHK_1720	ribD	riboflavin biosynthesis protein RibD
MCHK_3892	trxA	thioredoxin	pp	MCHK_2917	codAc1	amidohydrolase family protein
MCHK_3892	trxA	thioredoxin	pp	MCHK_6395	codA	amidohydrolase family protein
MCHK_3892	trxA	thioredoxin	pp	MCHK_1050	glgP	glycogen/starch/alpha-glucan phosphorylases family protein
MCHK_6069	mhl6069	monosaccharide-transporting ATPase	pp	MCHK_3892	trxA	thioredoxin
MCHK_1719	nrdR	transcriptional regulator NrdR	pp	MCHK_0931	glyS	glycyl-tRNA synthetase, beta subunit
MCHK_1719	nrdR	transcriptional regulator NrdR	pp	MCHK_3267	mhr3267	alpha-2-macroglobulin N-terminal region family protein
MCHK_5311	mhl5311	conserved hypothetical protein	pp	MCHK_0797	dahK	dak1 domain protein
MCHK_5311	mhl5311	conserved hypothetical protein	pp	MCHK_6334	dhaK	dihydroxyacetone kinase, DhaK subunit
MCHK_5311	mhl5311	conserved hypothetical protein	pp	MCHK_6340	dhaK	dihydroxyacetone kinase
MCHK_2847	mmsB	3-hydroxyisobutyrate dehydrogenase	pp	MCHK_5311	mhl5311	conserved hypothetical protein
MCHK_6530	phoH	phoH-like family protein	pp	MCHK_1359	uvrD	uvrD/REP helicase family protein
MCHK_6530	phoH	phoH-like family protein	pp	MCHK_3138	uvrD1	uvrD/REP helicase family protein
MCHK_2111	rarA	ATPase associated with various cellular activities family protein	pp	MCHK_0214	potI	binding--dependent transport system inner membrane component family protein
MCHK_2111	rarA	ATPase associated with various cellular activities family protein	pp	MCHK_3327	potC	binding--dependent transport system inner membrane component family protein
MCHK_2111	rarA	ATPase associated with various cellular activities family protein	pp	MCHK_3554	potC	binding--dependent transport system inner membrane component family protein
MCHK_2111	rarA	ATPase associated with various cellular activities family protein	pp	MCHK_4421	potI3	binding--dependent transport system inner membrane component family protein
MCHK_2111	rarA	ATPase associated with various cellular activities family protein	pp	MCHK_5041	potI2	binding--dependent transport system inner membrane component family protein
MCHK_2111	rarA	ATPase associated with various cellular activities family protein	pp	MCHK_5428	potI	binding--dependent transport system inner membrane component family protein
MCHK_4244	gloB3	metallo-beta-lactamase superfamily protein	pp	MCHK_5513	sucA	oxoglutarate dehydrogenase (succinyl-transferring), E1 component
MCHK_2200	tatD	hydrolase, TatD family protein	pp	MCHK_3135	gcd	quinoprotein glucose dehydrogenase
MCHK_5262	yebC	conserved hypothetical protein	pp	MCHK_6518	gabT	4-aminobutyrate transaminase
MCHK_2139	sseA	rhodanese-like domain protein	pp	MCHK_5262	yebC	conserved hypothetical protein
MCHK_0616	mhr0616	S-formylglutathione hydrolase	pp	MCHK_2725	surE	5'/3'-nucleotidase SurE
MCHK_6239	gyrB	DNA gyrase, B subunit	pp	MCHK_2570	parE	DNA topoisomerase IV, B subunit
MCHK_0434	cyoA	ubiquinol oxidase, subunit II	pp	MCHK_2068	nusG	transcription termination/antitermination factor NusG
MCHK_0336	mhl0336	bacterial regulatory s, gntR family protein	pp	MCHK_5374	typA	GTP-binding protein TypA/BipA
MCHK_3286	yieP	bacterial regulatory s, gntR family protein	pp	MCHK_5374	typA	GTP-binding protein TypA/BipA
MCHK_3289	yieP	bacterial regulatory s, gntR family protein	pp	MCHK_5374	typA	GTP-binding protein TypA/BipA
MCHK_2107	rpoA	DNA-directed RNA polymerase, alpha subunit	pp	MCHK_0794	tpiA	triose-phosphate isomerase
MCHK_2107	rpoA	DNA-directed RNA polymerase, alpha subunit	pp	MCHK_2315	tpiA	triose-phosphate isomerase
MCHK_5235	ruvA	holliday junction DNA helicase RuvA	pp	MCHK_3685	rluB	conserved hypothetical protein
MCHK_2073	rpoB	DNA-directed RNA polymerase, beta subunit	pp	MCHK_4873	secA	preprotein translocase, SecA subunit
MCHK_3304	ugpBc	bacterial extracellular solute-binding family protein	pp	MCHK_3552	htpG	histidine kinase-, DNA gyrase B-, and HSP90-like ATPase family protein
MCHK_4903	ugpBch2	bacterial extracellular solute-binding family protein	pp	MCHK_3552	htpG	histidine kinase-, DNA gyrase B-, and HSP90-like ATPase family protein
MCHK_3085	serB	phosphoserine phosphatase SerB	pp	MCHK_2082	rpsJ	ribosomal protein S10
MCHK_1589	kdtA	3-Deoxy-D-manno-octulosonic-acid transferase family protein	pp	MCHK_3183	murE	UDP-N-acetylmuramyl-tripeptide synthetases family protein
MCHK_3734	groS1	chaperonin 10 Kd subunit	pp	MCHK_5238	ruvC	crossover junction endodeoxyribonuclease RuvC
MCHK_1296	pepA	cytosol aminopeptidase family, N-terminal domain protein	pp	MCHK_0023	pepA2	cytosol aminopeptidase family, catalytic domain protein
MCHK_2308	pepA1	cytosol aminopeptidase family, N-terminal domain protein	pp	MCHK_0023	pepA2	cytosol aminopeptidase family, catalytic domain protein
MCHK_2545	dnaE1	DNA polymerase III subunit alpha	pp	MCHK_0794	tpiA	triose-phosphate isomerase
MCHK_2545	dnaE1	DNA polymerase III subunit alpha	pp	MCHK_2315	tpiA	triose-phosphate isomerase
MCHK_5611	dnaE	DNA polymerase III, alpha subunit	pp	MCHK_0794	tpiA	triose-phosphate isomerase
MCHK_5611	dnaE	DNA polymerase III, alpha subunit	pp	MCHK_2315	tpiA	triose-phosphate isomerase
MCHK_2084	rplD	50S ribosomal protein L4	pp	MCHK_5311	mhl5311	conserved hypothetical protein
MCHK_0760	mhl0760	bacterial extracellular solute-binding s, 5 Middle family protein	pp	MCHK_2801	mhl2801	conserved hypothetical protein
MCHK_0850	mhl0850	tat (twin-arginine translocation) pathway signal sequence domain protein	pp	MCHK_2801	mhl2801	conserved hypothetical protein
MCHK_4960	accA	acetyl-CoA carboxylase, carboxyl transferase, alpha subunit	pp	MCHK_1283	acpP	acyl carrier protein
MCHK_1204	rnc	ribonuclease III	pp	MCHK_1174	ymdB	macro domain protein
MCHK_2068	nusG	transcription termination/antitermination factor NusG	pp	MCHK_2086	rplB	ribosomal protein L2
MCHK_6121	rplT	ribosomal protein L20	pp	MCHK_5584	deaD	DEAD/DEAH box helicase family protein
MCHK_1984	panC	pantoate--beta-alanine ligase	pp	MCHK_1878	purC1	phosphoribosylaminoimidazole-succinocarboxamide synthase 1 domain protein
MCHK_5944	yhbW	luciferase oxidoreductase, group 1 family protein	pp	MCHK_3734	groS1	chaperonin 10 Kd subunit
MCHK_2074	rpoC	DNA-directed RNA polymerase, beta' subunit	pp	MCHK_2090	rplP	ribosomal protein L16
MCHK_3734	groS1	chaperonin 10 Kd subunit	pp	MCHK_0944	fadE_1	acyl-CoA dehydrogenase, N-terminal domain protein
MCHK_3734	groS1	chaperonin 10 Kd subunit	pp	MCHK_2377	aidB	acyl-CoA dehydrogenase, middle domain protein
MCHK_1596	mutL	DNA mismatch repair MutL family protein	pp	MCHK_6258	rpsA	ribosomal protein S1
MCHK_5557	rlmN	radical SAM superfamily protein	pp	MCHK_0794	tpiA	triose-phosphate isomerase
MCHK_5557	rlmN	radical SAM superfamily protein	pp	MCHK_2315	tpiA	triose-phosphate isomerase
MCHK_2104	adk	adenylate kinase family protein	pp	MCHK_4149	aatA	aminotransferase class I and II family protein
MCHK_2104	adk	adenylate kinase family protein	pp	MCHK_4508	aspC_2	aminotransferase class I and II family protein
MCHK_6064	aroG	3-deoxy-7-phosphoheptulonate synthase	pp	MCHK_3716	sdh	short chain dehydrogenase family protein
MCHK_2450	urtD	urea ABC transporter, ATP-binding protein UrtD	pp	MCHK_6239	gyrB	DNA gyrase, B subunit
MCHK_5859	metN	ABC transporter family protein	pp	MCHK_6239	gyrB	DNA gyrase, B subunit
MCHK_4272	pth	peptidyl-tRNA hydrolase	pp	MCHK_0985	ispH	4-hydroxy-3-methylbut-2-enyl diphosphate reductase
MCHK_0492	tag	methyladenine glycosylase family protein	pp	MCHK_2726	serS	seryl-tRNA synthetase
MCHK_5312	mscS	mechanosensitive ion channel family protein	pp	MCHK_5217	glmM	phosphoglucosamine mutase
MCHK_1496	fumC	fumarate hydratase, class II	pp	MCHK_2096	rpsN	30S ribosomal protein S14
MCHK_1283	acpP	acyl carrier protein	pp	MCHK_0434	cyoA	ubiquinol oxidase, subunit II
MCHK_5503	rplS	ribosomal protein L19	pp	MCHK_6078	hslV	proteasome A-type and B-type family protein
MCHK_4716	grpE	grpE family protein	pp	MCHK_3734	groS1	chaperonin 10 Kd subunit
MCHK_5304	dadB	alanine racemase	pp	MCHK_3734	groS1	chaperonin 10 Kd subunit
MCHK_2465	ycjX	conserved hypothetical protein	pp	MCHK_2801	mhl2801	conserved hypothetical protein
MCHK_2682	map	methionine aminopeptidase, type I	pp	MCHK_1573	ileS	isoleucyl-tRNA synthetase
MCHK_1283	acpP	acyl carrier protein	pp	MCHK_1568	ribF	riboflavin biosynthesis protein RibF
MCHK_6560	dnaN	DNA polymerase III, beta subunit	pp	MCHK_0447	mhl0447	short chain dehydrogenase family protein
MCHK_6560	dnaN	DNA polymerase III, beta subunit	pp	MCHK_6301	fabG10	short chain dehydrogenase family protein
MCHK_5305	rppH	RNA pyrophosphohydrolase	pp	MCHK_1861	rpsD	ribosomal protein S4
MCHK_4167	greA	transcription elongation factor GreA domain protein	pp	MCHK_1668	guaB	IMP dehydrogenase / GMP reductase domain protein
MCHK_4164	rfaD	ADP-glyceromanno-heptose 6-epimerase	pp	MCHK_5503	rplS	ribosomal protein L19
MCHK_5513	sucA	oxoglutarate dehydrogenase (succinyl-transferring), E1 component	pp	MCHK_2171	lipA	lipoyl synthase
MCHK_2098	rplF	ribosomal protein L6	pp	MCHK_5584	deaD	DEAD/DEAH box helicase family protein
MCHK_3734	groS1	chaperonin 10 Kd subunit	pp	MCHK_1791	lon	ATP-dependent protease La
MCHK_6078	hslV	proteasome A-type and B-type family protein	pp	MCHK_1791	lon	ATP-dependent protease La
MCHK_2334	lpxB	lipid-A-disaccharide synthase	pp	MCHK_1861	rpsD	ribosomal protein S4
MCHK_4956	aroB	3-dehydroquinate synthase	pp	MCHK_2080	fusA	translation elongation factor G
MCHK_4956	aroB	3-dehydroquinate synthase	pp	MCHK_4154	fusA	small GTP-binding domain protein
MCHK_6560	dnaN	DNA polymerase III, beta subunit	pp	MCHK_0146	murA	UDP-N-acetylglucosamine 1-carboxyvinyltransferase
MCHK_6560	dnaN	DNA polymerase III, beta subunit	pp	MCHK_0763	murA	UDP-N-acetylglucosamine 1-carboxyvinyltransferase
MCHK_2107	rpoA	DNA-directed RNA polymerase, alpha subunit	pp	MCHK_5098	rpoH	alternative sigma factor RpoH
MCHK_2107	rpoA	DNA-directed RNA polymerase, alpha subunit	pp	MCHK_5199	rpoH	RNA polymerase sigma-32 factor
MCHK_4164	rfaD	ADP-glyceromanno-heptose 6-epimerase	pp	MCHK_5478	ubiF	ubiquinone biosynthesis hydroxylase, UbiH/UbiF/VisC/COQ6 family protein
MCHK_6560	dnaN	DNA polymerase III, beta subunit	pp	MCHK_3730	yebR	UPF0067 protein
MCHK_6560	dnaN	DNA polymerase III, beta subunit	pp	MCHK_0199	zwf	glucose-6-phosphate dehydrogenase
MCHK_6560	dnaN	DNA polymerase III, beta subunit	pp	MCHK_5443	zwf	glucose-6-phosphate dehydrogenase
MCHK_0964	dxs	1-deoxy-D-xylulose-5-phosphate synthase	pp	MCHK_5082	pstB	phosphate ABC transporter, ATP-binding protein
MCHK_3734	groS1	chaperonin 10 Kd subunit	pp	MCHK_2256	moaA	molybdenum cofactor biosynthesis protein A
MCHK_4278	apt	adenine phosphoribosyltransferase	pp	MCHK_3173	ddlB	D-alanine--D-alanine ligase family protein
MCHK_4278	apt	adenine phosphoribosyltransferase	pp	MCHK_3392	ddlA	D-alanine--D-alanine ligase A
MCHK_5406	exbB	tonB-system energizer ExbB	pp	MCHK_5827	dnaJ	chaperone protein DnaJ
MCHK_6560	dnaN	DNA polymerase III, beta subunit	pp	MCHK_8374	cbbE	ribulose-phosphate 3-epimerase
MCHK_6560	dnaN	DNA polymerase III, beta subunit	pp	MCHK_5832	rpe	ribulose-phosphate 3-epimerase
MCHK_6258	rpsA	ribosomal protein S1	pp	MCHK_2359	clpA	ATP-dependent Clp protease ATP-binding subunit ClpA
MCHK_2465	ycjX	conserved hypothetical protein	pp	MCHK_3716	sdh	short chain dehydrogenase family protein
MCHK_5343	leuS	leucyl-tRNA synthetase	pp	MCHK_2422	coaD	pantetheine-phosphate adenylyltransferase
MCHK_2082	rpsJ	ribosomal protein S10	pp	MCHK_5827	dnaJ	chaperone protein DnaJ
MCHK_3507	ibpA	hsp20/alpha crystallin family protein	pp	MCHK_5827	dnaJ	chaperone protein DnaJ
MCHK_4545	hspD	hsp20/alpha crystallin family protein	pp	MCHK_5827	dnaJ	chaperone protein DnaJ
MCHK_4694	hspD	hsp20/alpha crystallin family protein	pp	MCHK_5827	dnaJ	chaperone protein DnaJ
MCHK_2342	uppS	di-trans,poly-cis-decaprenylcistransferase	pp	MCHK_1678	aspS	aspartyl-tRNA synthetase
MCHK_2582	thrS	threonyl-tRNA synthetase	pp	MCHK_3108	thyA	thymidylate synthase
MCHK_3734	groS1	chaperonin 10 Kd subunit	pp	MCHK_2183	mazG	mazG family protein
MCHK_4164	rfaD	ADP-glyceromanno-heptose 6-epimerase	pp	MCHK_1061	oppB	oligopeptide transport system permease protein oppB
MCHK_6551	fabB	beta-ketoacyl synthase	pp	MCHK_1205	era	GTP-binding protein Era
MCHK_3685	rluB	conserved hypothetical protein	pp	MCHK_2108	rplQ	ribosomal protein L17
MCHK_5146	ispG	4-hydroxy-3-methylbut-2-en-1-yl diphosphate synthase	pp	MCHK_0767	ftsZ	cell division protein FtsZ
MCHK_5146	ispG	4-hydroxy-3-methylbut-2-en-1-yl diphosphate synthase	pp	MCHK_3170	ftsZ	cell division protein FtsZ
MCHK_3183	murE	UDP-N-acetylmuramyl-tripeptide synthetases family protein	pp	MCHK_3182	murF	UDP-N-acetylmuramoyl-tripeptide--D-alanyl-D-alanine ligase family protein
MCHK_4845	prfA	peptide chain release factor 1	pp	MCHK_5343	leuS	leucyl-tRNA synthetase
MCHK_2070	rplA	ribosomal protein L1	pp	MCHK_1198	rsh	GTP pyrophosphokinase rsh
MCHK_4164	rfaD	ADP-glyceromanno-heptose 6-epimerase	pp	MCHK_2422	coaD	pantetheine-phosphate adenylyltransferase
MCHK_6124	infC	translation initiation factor IF-3	pp	MCHK_2069	rplK	ribosomal protein L11
MCHK_2068	nusG	transcription termination/antitermination factor NusG	pp	MCHK_2082	rpsJ	ribosomal protein S10
MCHK_1721	ribE	riboflavin synthase, alpha subunit	pp	MCHK_4164	rfaD	ADP-glyceromanno-heptose 6-epimerase
MCHK_1791	lon	ATP-dependent protease La	pp	MCHK_1776	rplM	ribosomal protein L13
MCHK_4088	rpoD	RNA polymerase sigma factor RpoD	pp	MCHK_2084	rplD	50S ribosomal protein L4
MCHK_2086	rplB	ribosomal protein L2	pp	MCHK_1680	parC	DNA topoisomerase IV, A subunit
MCHK_0660	ugpC1	ABC transporter family protein	pp	MCHK_6349	hrpB	ATP-dependent helicase HrpB
MCHK_0786	malK	maltose transport protein MalK	pp	MCHK_6349	hrpB	ATP-dependent helicase HrpB
MCHK_2404	ugpC1	ABC transporter family protein	pp	MCHK_6349	hrpB	ATP-dependent helicase HrpB
MCHK_4808	malK	maltose transport protein MalK	pp	MCHK_6349	hrpB	ATP-dependent helicase HrpB
MCHK_5503	rplS	ribosomal protein L19	pp	MCHK_0108	rhaR	deoR-like helix-turn-helix domain protein
MCHK_5503	rplS	ribosomal protein L19	pp	MCHK_4981	arsR	deoR-like helix-turn-helix domain protein
MCHK_0238	rbsB	ribose ABC transporter, periplasmic ribose-binding protein	pp	MCHK_5225	tolB	tol-Pal system beta propeller repeat protein TolB
MCHK_1128	rbsBch3	periplasmic binding s and sugar binding domain of the LacI family protein	pp	MCHK_5225	tolB	tol-Pal system beta propeller repeat protein TolB
MCHK_3101	rbsB3	periplasmic binding s and sugar binding domain of the LacI family protein	pp	MCHK_5225	tolB	tol-Pal system beta propeller repeat protein TolB
MCHK_3655	rbsB4	tat (twin-arginine translocation) pathway signal sequence domain protein	pp	MCHK_5225	tolB	tol-Pal system beta propeller repeat protein TolB
MCHK_3811	mhr3811	periplasmic binding s and sugar binding domain of the LacI family protein	pp	MCHK_5225	tolB	tol-Pal system beta propeller repeat protein TolB
MCHK_4822	rbsB	periplasmic binding s and sugar binding domain of the LacI family protein	pp	MCHK_5225	tolB	tol-Pal system beta propeller repeat protein TolB
MCHK_2116	rluC	pseudouridine synthase, RluA family protein	pp	MCHK_2093	rplN	ribosomal protein L14
MCHK_1286	mhr1286	conserved hypothetical protein	pp	MCHK_4238	mhr4238	EAL domain protein
MCHK_5660	dnaQ	DNA polymerase III, epsilon subunit	pp	MCHK_2070	rplA	ribosomal protein L1
MCHK_4918	ftsE	cell division ATP-binding protein FtsE	pp	MCHK_3734	groS1	chaperonin 10 Kd subunit
MCHK_2704	tig	trigger factor	pp	MCHK_2126	glnB	nitrogen regulatory protein P-II
MCHK_2520	rnr	ribonuclease R	pp	MCHK_1775	rpsI	30S ribosomal protein S9
MCHK_5456	gcp	metalloendopeptidase, , glycoprotease family protein	pp	MCHK_6536	metK	methionine adenosyltransferase
MCHK_6560	dnaN	DNA polymerase III, beta subunit	pp	MCHK_2545	dnaE1	DNA polymerase III subunit alpha
MCHK_6560	dnaN	DNA polymerase III, beta subunit	pp	MCHK_5611	dnaE	DNA polymerase III, alpha subunit
MCHK_2682	map	methionine aminopeptidase, type I	pp	MCHK_6423	fdhD	formate dehydrogenase family accessory protein FdhD
MCHK_5379	ppa	inorganic pyrophosphatase:Bacterial/Archaeal inorganic pyrophosphatase	pp	MCHK_2084	rplD	50S ribosomal protein L4
MCHK_2582	thrS	threonyl-tRNA synthetase	pp	MCHK_2070	rplA	ribosomal protein L1
MCHK_3695	maa	bacterial transferase hexapeptide family protein	pp	MCHK_4164	rfaD	ADP-glyceromanno-heptose 6-epimerase
MCHK_4332	nodL	bacterial transferase hexapeptide family protein	pp	MCHK_4164	rfaD	ADP-glyceromanno-heptose 6-epimerase
MCHK_0581	mhr0581	endoribonuclease L-PSP family protein	pp	MCHK_6560	dnaN	DNA polymerase III, beta subunit
MCHK_1624	mhr1624	endoribonuclease L-PSP family protein	pp	MCHK_6560	dnaN	DNA polymerase III, beta subunit
MCHK_1333	ndk	nucleoside diphosphate kinase family protein	pp	MCHK_6560	dnaN	DNA polymerase III, beta subunit
MCHK_2436	ssb4	single-stranded DNA-binding protein	pp	MCHK_4662	ubiB	2-polyprenylphenol 6-hydroxylase
MCHK_3734	groS1	chaperonin 10 Kd subunit	pp	MCHK_2812	putA	delta-1-pyrroline-5-carboxylate dehydrogenase
MCHK_3734	groS1	chaperonin 10 Kd subunit	pp	MCHK_2359	clpA	ATP-dependent Clp protease ATP-binding subunit ClpA
MCHK_3734	groS1	chaperonin 10 Kd subunit	pp	MCHK_2171	lipA	lipoyl synthase
MCHK_2332	gltX	glutamyl-tRNA synthetase	pp	MCHK_1848	alaS	alanyl-tRNA synthetase
MCHK_2497	gltX	glutamyl-tRNA synthetase	pp	MCHK_1848	alaS	alanyl-tRNA synthetase
MCHK_2436	ssb4	single-stranded DNA-binding protein	pp	MCHK_2107	rpoA	DNA-directed RNA polymerase, alpha subunit
MCHK_6140	trxA	thioredoxin	pp	MCHK_6560	dnaN	DNA polymerase III, beta subunit
MCHK_5827	dnaJ	chaperone protein DnaJ	pp	MCHK_2425	gyrA	DNA gyrase, A subunit
MCHK_2359	clpA	ATP-dependent Clp protease ATP-binding subunit ClpA	pp	MCHK_5557	rlmN	radical SAM superfamily protein
MCHK_3090	hflK	hflK protein	pp	MCHK_5778	gpm1	phosphoglycerate mutase
MCHK_2344	pyrH	UMP kinase	pp	MCHK_1847	recA	protein RecA
[truncated: 8,308 more rows]
