# Supplementary material for: RNA-Seq and Microarrays Analyses Reveal Global Differential Transcriptomes of Mesorhizobium huakuii 7653R between Bacteroids and Free-Living Cells
Source: PLoS One. 2014 Apr 2;9(4):e93626. doi: 10.1371/journal.pone.0093626 (PMC3973600; doi:10.1371/journal.pone.0093626)
Supplement: Table S5 — The significantly up-regulated pathways based on GSEA in M. huakuii 7653R free-living cells. (XLSX) [file pone.0093626.s009.xlsx]

## Sheet: Sheet1
Table S5 The significantly up-regulated pathways based on GSEA in M. huakuii 7653R free-living cells
Pathways	KEGG pathway maps	Size	Enrichment Score（ES）	Normalized Enrichment Score (NES)	nominal P value	FDR q-value
KO00980:Metabolism of xenobiotics by cytochrome P450	Xenobiotics biodegradation and metabolism	17	0.346633	1.78	0	0
KO00350:Tyrosine metabolism	Amino acid metabolism	24	0.482637	1.69502	0	0.076087
KO00982:Drug metabolism - cytochrome P450	Xenobiotics biodegradation and metabolism	19	0.34975	1.65078	0	0.076087
KO00280:Valine, leucine and isoleucine degradation	Amino acid metabolism	39	0.395396	1.60212	0	0.125281
KO00380:Tryptophan metabolism	Amino acid metabolism	28	0.319923	1.42332	0	0.231317
KO02010:ABC transporters	Membrane transport	295	0.244709	1.40559	0	0.224648
KO01040:Biosynthesis of unsaturated fatty acids	Lipid metabolism	19	0.360813	1.39306	0	0.239235
KO00521:Streptomycin biosynthesis	Biosynthesis of other secondary metabolites	15	0.421937	1.36824	0	0.215311
KO02030:Bacterial chemotaxis	Cell motility	29	0.484176	1.35692	0	0.211916
KO02020:Two-component system	Signal transduction	87	0.244986	1.33939	0	0.194257
KO04112:Cell cycle - Caulobacter	Cell growth and death	30	0.521103	1.3197	0	0.239365
KO02040:Flagellar assembly	Cell motility	29	0.843116	1.27043	0	0.350971
KO00450:Selenocompound metabolism	Metabolism of other amino acids	15	0.249537	1.20776	0	0.414268
KO00190:Oxidative phosphorylation	Energy metabolism	60	0.289105	1.16565	0	0.506721
