# Supplementary material for: RNA-Seq and Microarrays Analyses Reveal Global Differential Transcriptomes of Mesorhizobium huakuii 7653R between Bacteroids and Free-Living Cells
Source: PLoS One. 2014 Apr 2;9(4):e93626. doi: 10.1371/journal.pone.0093626 (PMC3973600; doi:10.1371/journal.pone.0093626)
Supplement: Table S6 — The significantly up-regulated pathways based on GSEA in M. huakuii 7653R. (XLSX) [file pone.0093626.s010.xlsx]

## Sheet: Sheet1
Table S6 The significantly up-regulated pathways based on GSEA in M. huakuii 7653R bacteroids
Pathways	KEGG pathway maps	Size	Enrichment Score（ES）	Normalized Enrichment Score (NES)	nominal P value	FDR q-value
KO00627:Aminobenzoate degradation	Xenobiotics biodegradation and metabolism	24	-0.397793	-2.39916	0	0
KO00360:Phenylalanine metabolism	Amino acid metabolism	32	-0.43933	-2.38369	0	0
KO00650:Butanoate metabolism	Carbohydrate metabolism	30	-0.321505	-2.0448	0	0.0254902
KO00625:Chloroalkane and chloroalkene degradation	Chloroalkane and chloroalkene degradation	25	-0.509861	-1.85083	0	0.0382353
KO03060:Protein export	Folding, sorting and degradation	16	-0.38896	-1.8125	0	0.0305882
KO00540:Lipopolysaccharide biosynthesis	Glycan biosynthesis and metabolism	16	-0.41689	-1.73082	0	0.0254902
KO01220:Degradation of aromatic compounds	Overview	25	-0.348053	-1.66305	0	0.0546218
KO00680:Methane metabolism	Energy metabolism	45	-0.350274	-1.65421	0	0.0477941
KO00720:Carbon fixation pathways in prokaryotes	Energy metabolism	41	-0.362593	-1.61384	0	0.0604007
KO00270:Cysteine and methionine metabolism	Amino acid metabolism	29	-0.236982	-1.5685	0	0.0620077
KO00020:Citrate cycle (TCA cycle)	Carbohydrate metabolism	32	-0.519752	-1.44874	0	0.129864
KO00290:Valine, leucine and isoleucine biosynthesis	Amino acid metabolism	23	-0.316964	-1.43135	0	0.131787
KO00910:Nitrogen metabolism	Energy metabolism	23	-0.558504	-1.39308	0	0.139936
KO00770:Pantothenate and CoA biosynthesis	Metabolism of cofactors and vitamins	28	-0.30691	-1.38639	0	0.135403
KO00920:Sulfur metabolism	Energy metabolism	25	-0.384666	-1.37862	0	0.137126
KO01210:2-Oxocarboxylic acid metabolism	Overview	32	-0.380215	-1.35602	0	0.143531
KO00564:Glycerophospholipid metabolism	Lipid metabolism	26	-0.335686	-1.3029	0	0.168083
KO03010:Ribosome	Translation	53	-0.214167	-1.29702	0	0.159679
KO00250:Alanine, aspartate and glutamate metabolism	Amino acid metabolism	35	-0.289257	-1.28473	0	0.158479
KO03430:Mismatch repair	Replication and repair	19	-0.243851	-1.22093	0	0.192137
KO00400:Phenylalanine, tyrosine and tryptophan biosynthesis	Amino acid metabolism	23	-0.334309	-1.21477	0	0.184452
KO00630:Glyoxylate and dicarboxylate metabolism	Carbohydrate metabolism	54	-0.364212	-1.20889	0	0.186965
KO03410:Base excision repair	Replication and repair	16	-0.384615	-1.14451	0	0.221694
