# Supplementary material for: RNA-Seq and Microarrays Analyses Reveal Global Differential Transcriptomes of Mesorhizobium huakuii 7653R between Bacteroids and Free-Living Cells
Source: PLoS One. 2014 Apr 2;9(4):e93626. doi: 10.1371/journal.pone.0093626 (PMC3973600; doi:10.1371/journal.pone.0093626)
Supplement: Table S7 — Enriched KEGG pathways of differential expression genes in M. huakuii 7653R free-living cells. (XLSX) [file pone.0093626.s011.xlsx]

## Sheet: down
Table S7 Enriched KEGG pathways of differential expression genes in M. huakuii 7653R free-living cells
KEGG Pathway ID	KEGG Pathway Name	Gene Number
02010	ABC transporters	110
01230	Biosynthesis of amino acids	35
01200	Carbon metabolism	31
00190	Oxidative phosphorylation	27
02020	Two-component system	26
02040	Flagellar assembly	25
00330	Arginine and proline metabolism	22
03070	Bacterial secretion system	22
00230	Purine metabolism	21
00260	Glycine serine and threonine metabolism	19
04112	Cell cycle - Caulobacter	19
02030	Bacterial chemotaxis	17
00280	Valine leucine and isoleucine degradation	15
00240	Pyrimidine metabolism	15
00480	Glutathione metabolism	12
00380	Tryptophan metabolism	12
01212	Fatty acid metabolism	11
00520	Amino sugar and nucleotide sugar metabolism	11
00627	Aminobenzoate degradation	11
00860	Porphyrin and chlorophyll metabolism	10
00680	Methane metabolism	10
00071	Fatty acid degradation	10
01220	Degradation of aromatic compounds	10
00362	Benzoate degradation	10
00350	Tyrosine metabolism	9
00770	Pantothenate and CoA biosynthesis	9
00360	Phenylalanine metabolism	9
00620	Pyruvate metabolism	9
00010	Glycolysis / Gluconeogenesis	8
00500	Starch and sucrose metabolism	8
00630	Glyoxylate and dicarboxylate metabolism	8
00250	Alanine aspartate and glutamate metabolism	8
00440	Phosphonate and phosphinate metabolism	8
00290	Valine leucine and isoleucine biosynthesis	8
00982	Drug metabolism - cytochrome P450	8
00640	Propanoate metabolism	8
00270	Cysteine and methionine metabolism	8
00550	Peptidoglycan biosynthesis	8
00410	beta-Alanine metabolism	8
00030	Pentose phosphate pathway	8
00790	Folate biosynthesis	8
01210	2-Oxocarboxylic acid metabolism	8
00061	Fatty acid biosynthesis	7
00720	Carbon fixation pathways in prokaryotes	7
00980	Metabolism of xenobiotics by cytochrome P450	7
00521	Streptomycin biosynthesis	7
00052	Galactose metabolism	7
00670	One carbon pool by folate	7
00780	Biotin metabolism	7
00564	Glycerophospholipid metabolism	7
00643	Styrene degradation	6
03030	DNA replication	6
00523	Polyketide sugar unit biosynthesis	6
00340	Histidine metabolism	6
00561	Glycerolipid metabolism	6
00650	Butanoate metabolism	6
00625	Chloroalkane and chloroalkene degradation	6
00450	Selenocompound metabolism	6
03060	Protein export	5
00051	Fructose and mannose metabolism	5
00020	Citrate cycle (TCA cycle)	5
01040	Biosynthesis of unsaturated fatty acids	5
05204	Chemical carcinogenesis	5
00760	Nicotinate and nicotinamide metabolism	5
00300	Lysine biosynthesis	5
00400	Phenylalanine tyrosine and tryptophan biosynthesis	5
04626	Plant-pathogen interaction	4
00920	Sulfur metabolism	4
00910	Nitrogen metabolism	4
04122	Sulfur relay system	4
03440	Homologous recombination	4
00710	Carbon fixation in photosynthetic organisms	4
05134	Legionellosis	3
00633	Nitrotoluene degradation	3
00310	Lysine degradation	3
00361	Chlorocyclohexane and chlorobenzene degradation	3
04141	Protein processing in endoplasmic reticulum	3
00562	Inositol phosphate metabolism	3
00430	Taurine and hypotaurine metabolism	3
00040	Pentose and glucuronate interconversions	3
03018	RNA degradation	3
00642	Ethylbenzene degradation	3
03430	Mismatch repair	3
03320	PPAR signaling pathway	3
00903	Limonene and pinene degradation	2
00072	Synthesis and degradation of ketone bodies	2
05340	Primary immunodeficiency	2
00626	Naphthalene degradation	2
00624	Polycyclic aromatic hydrocarbon degradation	2
04068	FoxO signaling pathway	2
00473	D-Alanine metabolism	2
03010	Ribosome	2
00750	Vitamin B6 metabolism	2
00900	Terpenoid backbone biosynthesis	2
05016	Huntingtons disease	2
00830	Retinol metabolism	2
01055	Biosynthesis of vancomycin group antibiotics	2
05014	Amyotrophic lateral sclerosis (ALS)	2
00364	Fluorobenzoate degradation	2
04727	GABAergic synapse	2
00540	Lipopolysaccharide biosynthesis	2
05132	Salmonella infection	2
00622	Xylene degradation	2
04724	Glutamatergic synapse	2
05200	Pathways in cancer	2
00970	Aminoacyl-tRNA biosynthesis	2
02060	Phosphotransferase system (PTS)	2
04146	Peroxisome	2
00621	Dioxin degradation	2
00660	C5-Branched dibasic acid metabolism	2
05215	Prostate cancer	1
04728	Dopaminergic synapse	1
00590	Arachidonic acid metabolism	1
00510	N-Glycan biosynthesis	1
04011	MAPK signaling pathway - yeast	1
04151	PI3K-Akt signaling pathway	1
05164	Influenza A	1
04066	HIF-1 signaling pathway	1
04621	NOD-like receptor signaling pathway	1
05143	African trypanosomiasis	1
04612	Antigen processing and presentation	1
05142	Chagas disease (American trypanosomiasis)	1
04914	Progesterone-mediated oocyte maturation	1
00311	Penicillin and cephalosporin biosynthesis	1
05133	Pertussis	1
04918	Thyroid hormone synthesis	1
05145	Toxoplasmosis	1
00281	Geraniol degradation	1
05146	Amoebiasis	1
00623	Toluene degradation	1
05010	Alzheimers disease	1
04115	p53 signaling pathway	1
05034	Alcoholism	1
05030	Cocaine addiction	1
05111	Vibrio cholerae pathogenic cycle	1
00472	D-Arginine and D-ornithine metabolism	1
04726	Serotonergic synapse	1
00901	Indole alkaloid biosynthesis	1
05416	Viral myocarditis	1
00053	Ascorbate and aldarate metabolism	1
00363	Bisphenol degradation	1
04915	Estrogen signaling pathway	1
05168	Herpes simplex infection	1
05012	Parkinsons disease	1
00591	Linoleic acid metabolism	1
05120	Epithelial cell signaling in Helicobacter pylori infection	1
00130	Ubiquinone and other terpenoid-quinone biosynthesis	1
05222	Small cell lung cancer	1
04622	RIG-I-like receptor signaling pathway	1
05031	Amphetamine addiction	1
00471	D-Glutamine and D-glutamate metabolism	1
00983	Drug metabolism - other enzymes	1
00460	Cyanoamino acid metabolism	1
05152	Tuberculosis	1
00950	Isoquinoline alkaloid biosynthesis	1
05161	Hepatitis B	1
04210	Apoptosis	1
00940	Phenylpropanoid biosynthesis	1
03420	Nucleotide excision repair	1
05210	Colorectal cancer	1
01051	Biosynthesis of ansamycins	1
04932	Non-alcoholic fatty liver disease (NAFLD)	1
03410	Base excision repair	1
00140	Steroid hormone biosynthesis	1
00965	Betalain biosynthesis	1
