# Supplementary material for: RNA-Seq and Microarrays Analyses Reveal Global Differential Transcriptomes of Mesorhizobium huakuii 7653R between Bacteroids and Free-Living Cells
Source: PLoS One. 2014 Apr 2;9(4):e93626. doi: 10.1371/journal.pone.0093626 (PMC3973600; doi:10.1371/journal.pone.0093626)
Supplement: Table S8 — Enriched KEGG pathways of differential expression genes in M. huakuii 7653R. (XLSX) [file pone.0093626.s012.xlsx]

## Sheet: up
Table S8 Enriched KEGG pathways of differential expression genes in M. huakuii 7653R bacteroids
KEGG Pathway ID	KEGG Pathway Name	Gene Number
02010	ABC transporters	71
01200	Carbon metabolism	59
01230	Biosynthesis of amino acids	52
02020	Two-component system	25
00010	Glycolysis / Gluconeogenesis	21
00330	Arginine and proline metabolism	19
00230	Purine metabolism	18
00680	Methane metabolism	18
00260	Glycine serine and threonine metabolism	17
00630	Glyoxylate and dicarboxylate metabolism	17
00720	Carbon fixation pathways in prokaryotes	17
00710	Carbon fixation in photosynthetic organisms	17
00020	Citrate cycle (TCA cycle)	16
00620	Pyruvate metabolism	15
00190	Oxidative phosphorylation	15
00030	Pentose phosphate pathway	15
01210	2-Oxocarboxylic acid metabolism	13
00860	Porphyrin and chlorophyll metabolism	12
00623	Toluene degradation	12
00360	Phenylalanine metabolism	12
00625	Chloroalkane and chloroalkene degradation	11
03070	Bacterial secretion system	11
00564	Glycerophospholipid metabolism	11
01220	Degradation of aromatic compounds	10
00910	Nitrogen metabolism	10
03010	Ribosome	9
00520	Amino sugar and nucleotide sugar metabolism	9
00627	Aminobenzoate degradation	9
00920	Sulfur metabolism	9
00250	Alanine aspartate and glutamate metabolism	9
00650	Butanoate metabolism	9
00361	Chlorocyclohexane and chlorobenzene degradation	8
00770	Pantothenate and CoA biosynthesis	8
00290	Valine leucine and isoleucine biosynthesis	8
00051	Fructose and mannose metabolism	8
00052	Galactose metabolism	8
00970	Aminoacyl-tRNA biosynthesis	8
00400	Phenylalanine tyrosine and tryptophan biosynthesis	8
01212	Fatty acid metabolism	7
00270	Cysteine and methionine metabolism	7
00340	Histidine metabolism	7
00362	Benzoate degradation	7
00040	Pentose and glucuronate interconversions	7
00760	Nicotinate and nicotinamide metabolism	7
00240	Pyrimidine metabolism	7
03060	Protein export	6
00061	Fatty acid biosynthesis	6
00500	Starch and sucrose metabolism	6
00640	Propanoate metabolism	6
00562	Inositol phosphate metabolism	6
00521	Streptomycin biosynthesis	6
00540	Lipopolysaccharide biosynthesis	6
00622	Xylene degradation	6
03430	Mismatch repair	6
03410	Base excision repair	6
00660	C5-Branched dibasic acid metabolism	6
00195	Photosynthesis	5
05134	Legionellosis	5
00480	Glutathione metabolism	5
00983	Drug metabolism - other enzymes	5
00621	Dioxin degradation	5
03420	Nucleotide excision repair	5
03018	RNA degradation	5
00730	Thiamine metabolism	4
03450	Non-homologous end-joining	4
00633	Nitrotoluene degradation	4
02030	Bacterial chemotaxis	4
00350	Tyrosine metabolism	4
05010	Alzheimers disease	4
00900	Terpenoid backbone biosynthesis	4
00980	Metabolism of xenobiotics by cytochrome P450	4
00982	Drug metabolism - cytochrome P450	4
00561	Glycerolipid metabolism	4
00071	Fatty acid degradation	4
05204	Chemical carcinogenesis	4
00670	One carbon pool by folate	4
00450	Selenocompound metabolism	4
00380	Tryptophan metabolism	4
00960	Tropane piperidine and pyridine alkaloid biosynthesis	4
03440	Homologous recombination	4
00780	Biotin metabolism	4
05152	Tuberculosis	4
04070	Phosphatidylinositol signaling system	4
00410	beta-Alanine metabolism	4
00642	Ethylbenzene degradation	4
00280	Valine leucine and isoleucine degradation	4
00643	Styrene degradation	3
05012	Parkinsons disease	3
00524	Butirosin and neomycin biosynthesis	3
04066	HIF-1 signaling pathway	3
05016	Huntingtons disease	3
00550	Peptidoglycan biosynthesis	3
00130	Ubiquinone and other terpenoid-quinone biosynthesis	3
00300	Lysine biosynthesis	3
04932	Non-alcoholic fatty liver disease (NAFLD)	3
00401	Novobiocin biosynthesis	2
04940	Type I diabetes mellitus	2
00310	Lysine degradation	2
00626	Naphthalene degradation	2
00791	Atrazine degradation	2
00600	Sphingolipid metabolism	2
00750	Vitamin B6 metabolism	2
04112	Cell cycle - Caulobacter	2
00364	Fluorobenzoate degradation	2
04727	GABAergic synapse	2
01040	Biosynthesis of unsaturated fatty acids	2
04724	Glutamatergic synapse	2
05200	Pathways in cancer	2
04260	Cardiac muscle contraction	2
00740	Riboflavin metabolism	2
00471	D-Glutamine and D-glutamate metabolism	2
00253	Tetracycline biosynthesis	2
00903	Limonene and pinene degradation	1
05203	Viral carcinogenesis	1
05164	Influenza A	1
05222	Small cell lung cancer	1
04930	Type II diabetes mellitus	1
04626	Plant-pathogen interaction	1
05211	Renal cell carcinoma	1
04115	p53 signaling pathway	1
03008	Ribosome biogenesis in eukaryotes	1
00624	Polycyclic aromatic hydrocarbon degradation	1
00440	Phosphonate and phosphinate metabolism	1
00473	D-Alanine metabolism	1
00523	Polyketide sugar unit biosynthesis	1
05145	Toxoplasmosis	1
00281	Geraniol degradation	1
00906	Carotenoid biosynthesis	1
05146	Amoebiasis	1
04141	Protein processing in endoplasmic reticulum	1
00830	Retinol metabolism	1
04910	Insulin signaling pathway	1
01055	Biosynthesis of vancomycin group antibiotics	1
05014	Amyotrophic lateral sclerosis (ALS)	1
05161	Hepatitis B	1
05205	Proteoglycans in cancer	1
01054	Nonribosomal peptide structures	1
05111	Vibrio cholerae pathogenic cycle	1
05416	Viral myocarditis	1
00053	Ascorbate and aldarate metabolism	1
00363	Bisphenol degradation	1
05168	Herpes simplex infection	1
00603	Glycosphingolipid biosynthesis - globo series	1
00930	Caprolactam degradation	1
04122	Sulfur relay system	1
02040	Flagellar assembly	1
05219	Bladder cancer	1
02060	Phosphotransferase system (PTS)	1
05206	MicroRNAs in cancer	1
04146	Peroxisome	1
00950	Isoquinoline alkaloid biosynthesis	1
04210	Apoptosis	1
04964	Proximal tubule bicarbonate reclamation	1
05210	Colorectal cancer	1
01051	Biosynthesis of ansamycins	1
