# Supplementary material for: RNA-Seq and Microarrays Analyses Reveal Global Differential Transcriptomes of Mesorhizobium huakuii 7653R between Bacteroids and Free-Living Cells
Source: PLoS One. 2014 Apr 2;9(4):e93626. doi: 10.1371/journal.pone.0093626 (PMC3973600; doi:10.1371/journal.pone.0093626)
Supplement: Table S9 — fab genes participating in fatty acid biosynthesis in M. huakuii 7653R. (XLSX) [file pone.0093626.s013.xlsx]

## Sheet: Sheet1
Table S9. fab genes participating in fatty acid biosynthesis in M. huakuii 7653R
GeneID	Gene	Function	Up or Down-Regulation
MCHK_1284	fabF	3-oxoacyl-(acyl-carrier-protein) synthase 2	Up
MCHK_5816	fabG2	short chain dehydrogenase family protein	Up
MCHK_8391	fabG	3-oxoacyl-acyl-carrier reductase domain protein	Unchanged
MCHK_0305	fabG28	short chain dehydrogenase family protein	Unchanged
MCHK_0340	fabG	short chain dehydrogenase family protein	Unchanged
MCHK_0541	fabG24	3-oxoacyl-(acyl-carrier-protein) reductase	Unchanged
MCHK_0705	fabG15	short chain dehydrogenase family protein	Unchanged
MCHK_0950	fabI	enoyl-(acyl-carrier-protein) reductase (NADH)	Unchanged
MCHK_1281	fabD	malonyl CoA-acyl carrier protein transacylase	Unchanged
MCHK_1282	fabG	3-oxoacyl-(acyl-carrier-protein) reductase	Unchanged
MCHK_1734	fabH	3-oxoacyl-(acyl-carrier-) synthase 3 family protein	Unchanged
MCHK_2492	fabG	3-oxoacyl-(acyl-carrier-) reductase protein	Unchanged
MCHK_2493	fabG	oxidoreductase, short chain dehydrogenase/reductase family	Unchanged
MCHK_2688	fabG	short chain dehydrogenase family protein	Unchanged
MCHK_2824	fabF2	beta-ketoacyl synthase, N-terminal domain protein	Unchanged
MCHK_2825	fabF2	beta-ketoacyl synthase, C-terminal domain protein	Unchanged
MCHK_2930	fabG	putative cobalt transporter subunit family protein	Unchanged
MCHK_3410	fabG	short chain dehydrogenase family protein	Unchanged
MCHK_3849	fabG8	short chain dehydrogenase family protein	Unchanged
MCHK_4511	fabG	short chain dehydrogenase family protein	Unchanged
MCHK_4529	fabG	short chain dehydrogenase family protein	Unchanged
MCHK_4566	fabG	short chain dehydrogenase family protein	Unchanged
MCHK_5295	fabG12	short chain dehydrogenase family protein	Unchanged
MCHK_5394	fabG	short chain dehydrogenase family protein	Unchanged
MCHK_5411	fabG8	short chain dehydrogenase family protein	Unchanged
MCHK_6022	fabG	short chain dehydrogenase family protein	Unchanged
MCHK_6293	fabG4	short chain dehydrogenase family protein	Unchanged
MCHK_6301	fabG10	short chain dehydrogenase family protein	Unchanged
MCHK_6551	fabB	beta-ketoacyl synthase	Unchanged
MCHK_6552	fabA	beta-hydroxyacyl-(acyl-carrier-protein) dehydratase FabA	Unchanged
MCHK_3449	fabG9	short chain dehydrogenase family protein	Down
MCHK_2337	fabZ	beta-hydroxyacyl-(acyl-carrier-protein) dehydratase FabZ	Down
