# Supplementary material for: RNA-Seq and Microarrays Analyses Reveal Global Differential Transcriptomes of Mesorhizobium huakuii 7653R between Bacteroids and Free-Living Cells
Source: PLoS One. 2014 Apr 2;9(4):e93626. doi: 10.1371/journal.pone.0093626 (PMC3973600; doi:10.1371/journal.pone.0093626)
Supplement: Table S10 — Genes associated with cell cycle and putatively regulated by CtrA in M. huakuii 7653R. (XLSX) [file pone.0093626.s014.xlsx]

## Sheet: Sheet1
Table S10. Genes associated with cell cycle and putatively regulated by CtrA in M. huakuii 7653R
Gene ID	Gene	Function	Up or Down-Regulation
MCHK_0001	dnaA	chromosomal replication initiator dnaA domain protein	Up
MCHK_4371	ctrA	response regulator	Unchanged
MCHK_4369	chpT	conserved hypothetical protein	Unchanged
MCHK_4899	pdeA	calcineurin-like phosphoesterase family protein	Unchanged
MCHK_0055	gcrA	gcrA cell cycle regulator family protein	Down
MCHK_1267	dnaB	replicative DNA helicase	Down
MCHK_0999	ccrM	DNA methylase family protein	Down
MCHK_5613	lonD	ATP-dependent protease La domain protein	Down
MCHK_3170	ftsZ	cell division protein FtsZ	Down
MCHK_3171	ftsA	cell division protein FtsA	Down
MCHK_3172	ftsQ	cell division FtsQ family protein	Down
MCHK_3179	ftsW	cell division protein FtsW	Down
MCHK_2409	murG	proteasome A-type and B-type family protein	Down
MCHK_4914	cckA	cell cycle sensor histidine kinase and response regulator CckA	Down
MCHK_2535	divK	two-component system, cell cycle response regulator DivK	Down
MCHK_1113	divJ	histidine protein kinase divJ	Down
MCHK_4863	pilA	flp/Fap pilin component family protein	Down
MCHK_0036	podJ	putative peptidoglycan binding domain protein	Down
MCHK_2273	pleC	cell cycle sensor histidine kinase PleC	Down
MCHK_3667	pleD	sensory box protein	Down
MCHK_2534	pleD	response regulator	Down
MCHK_5239	rcdA	regulator of CtrA degradation	Down
MCHK_1790	clpX	ATP-dependent Clp protease, ATP-binding subunit ClpX	Down
MCHK_1789	clpP	ATP-dependent Clp protease, proteolytic subunit ClpP	Down
