# Supplementary material for: RNA-Seq and Microarrays Analyses Reveal Global Differential Transcriptomes of Mesorhizobium huakuii 7653R between Bacteroids and Free-Living Cells
Source: PLoS One. 2014 Apr 2;9(4):e93626. doi: 10.1371/journal.pone.0093626 (PMC3973600; doi:10.1371/journal.pone.0093626)
Supplement: Table S11 — Genes associated with c-di-GMP synthesis and degradation in M. huakuii 7653R. (XLSX) [file pone.0093626.s015.xlsx]

## Sheet: Sheet1
Table S11. Genes associated with c-di-GMP synthesis and degradation in M. huakuii 7653R
GeneID	Gene	Function	domain	Up or Down-Regulation
MCHK_6372	mhr6372	sensory box protein	GGDEF domain	Down
MCHK_4893	mhl4893	sensory box protein	GGDEF domain	Down
MCHK_5494	mhl5494	diguanylate cyclase domain protein	GGDEF domain	Down
MCHK_2507	mhr2507	diguanylate cyclase domain protein	GGDEF domain	Down
MCHK_5919	mhl5919	diguanylate cyclase domain protein	GGDEF domain	Down
MCHK_1466	mhr1466	diguanylate cyclase domain protein	GGDEF domain	Down
MCHK_3224	mhr3224	diguanylate cyclase domain protein	GGDEF domain	Down
MCHK_5495	mhl5495	diguanylate cyclase domain protein	GGDEF domain	Down
MCHK_3083	mhl3083	diguanylate cyclase domain protein	GGDEF domain	Down
MCHK_2560	mhl2560	diguanylate cyclase domain protein	GGDEF domain	Down
MCHK_3740	mhl3740	diguanylate cyclase domain protein	GGDEF domain	Down
MCHK_3423	mhl3423	sensory box protein	GGDEF domain	Down
MCHK_0148	mhl0148	diguanylate cyclase domain protein	GGDEF domain	Down
MCHK_2534	pleD	response regulator	CheY-like receiver domain and a GGDEF domain	Down
MCHK_2447	mhr2447	diguanylate cyclase domain protein	CheY-like receiver domain and a GGDEF domain	Down
MCHK_3667	pleD	sensory box protein	CheY-like receiver domain and a GGDEF domain	Down
MCHK_4238	mhr4238	EAL domain protein	EAL domains	Down
MCHK_4675	mhr4675	sensory box protein	EAL domain	Down
MCHK_4147	mhl4147	EAL domain protein	EAL domain	Down
MCHK_4148	mhl4148	EAL domain protein	EAL domain	Down
MCHK_3422	mhl3422	EAL domain protein	EAL domain	Down
MCHK_6549	mhl6549	diguanylate cyclase domain protein	EAL domain	Down
MCHK_0993	mhl0993	sensory box protein	EAL domain	Unchanged
MCHK_3506	mhr3506	sensory box protein	EAL domain	Unchanged
MCHK_3535	mhl3535	"sigma-70 region 4 family protein"	HD-GYP domain	Up
MCHK_8229	mhl8229	sensory box protein	an EAL and a GGDEF domain	Up
MCHK_3408	mhr3408	diguanylate cyclase domain protein	an EAL and a GGDEF domain	Down
MCHK_0472	mhr0472	diguanylate cyclase domain protein	an EAL and a GGDEF domain	Down
MCHK_3767	mhr3767	diguanylate cyclase domain protein	an EAL and a GGDEF domain	Down
MCHK_5813	mhr5813	diguanylate cyclase domain protein	an EAL and a GGDEF domain	Down
MCHK_3803	mhl3803	diguanylate cyclase domain protein	an EAL and a GGDEF domain	Down
MCHK_1609	mhl1609	diguanylate cyclase domain protein	an EAL and a GGDEF domain	Down
MCHK_0285	mhl0285	diguanylate cyclase domain protein	an EAL and a GGDEF domain	Down
MCHK_6226	mhr6226	diguanylate cyclase domain protein	an EAL and a GGDEF domain	Unchanged
MCHK_1219	mhl1219	sensory box protein	an EAL and a GGDEF domain	Unchanged
MCHK_4153	mhr4153	diguanylate cyclase domain protein	an EAL and a GGDEF domain	Unchanged
